# Supplementary material for: (2,2′-Bipyridine-κ2 N,N′)dichloridobis(4-fluoro­benz­yl)tin(IV)
Source: Acta Crystallogr Sect E Struct Rep Online. 2011 May 7;67(Pt 6):m658. doi: 10.1107/S1600536811015686 (PMC3120283; doi:10.1107/S1600536811015686)
Supplement: Supplementary file 2 [file e-67-0m658-Isup2.hkl]

# 
# h,k,l, Fc-squared, Fo-squared, sigma(Fo-squared) and status flag 
# 
data_I
_shelx_title '  P-1' 
_shelx_refln_list_code          4 
_shelx_F_calc_maximum      386.28 
_exptl_crystal_F_000      1120.00 
_reflns_d_resolution_high  0.7507 
 
loop_ 
 _symmetry_equiv_pos_as_xyz 
 'x, y, z' 
 '-x, -y, -z' 
 
_cell_length_a     7.4918 
_cell_length_b    17.4224 
_cell_length_c    18.0040 
_cell_angle_alpha  89.954 
_cell_angle_beta   82.101 
_cell_angle_gamma  80.282 
 
_shelx_F_squared_multiplier     1.000 
 
loop_ 
 _refln_index_h 
 _refln_index_k 
 _refln_index_l 
 _refln_F_squared_calc 
 _refln_F_squared_meas 
 _refln_F_squared_sigma 
 _refln_observed_status 
   1   0   0      285.51      284.91     10.17 o 
   2   0   0     1337.70     1810.73     96.70 o 
   3   0   0     1472.63     1525.07     29.41 o 
   4   0   0     3397.03     3303.20     55.07 o 
   5   0   0     1557.96     1447.97     26.16 o 
   6   0   0      259.73      247.76     18.61 o 
   7   0   0     1061.96     1048.66     35.19 o 
   8   0   0      133.15      117.50     41.62 o 
   9   0   0      406.17      440.06     37.38 o 
  -9   1   0        0.85      -10.05     10.05 o 
  -8   1   0      324.46      352.60     26.34 o 
  -7   1   0        0.87       -8.42      8.42 o 
  -6   1   0     1086.75     1073.16     33.22 o 
  -5   1   0     1466.98     1369.56     22.96 o 
  -4   1   0     8168.45     8362.13     88.71 o 
  -3   1   0     4288.87     4307.16     48.19 o 
  -2   1   0      338.90      330.07     11.97 o 
  -1   1   0        8.37        1.59      1.43 o 
   1   1   0     1338.50     1525.34     18.43 o 
   2   1   0      530.42      627.93     14.58 o 
   3   1   0      851.76      897.70     20.95 o 
   4   1   0     1519.42     1556.71     32.78 o 
   5   1   0     3092.86     2995.61    104.48 o 
   6   1   0      666.81      616.21     24.73 o 
   7   1   0      116.17      107.94     14.57 o 
   8   1   0      344.54      340.90     28.23 o 
   9   1   0       24.73       32.19     13.68 o 
  -9   2   0      453.06      486.02     47.54 o 
  -8   2   0       99.75       88.22     33.91 o 
  -7   2   0      635.29      632.15     28.56 o 
  -6   2   0       50.65       48.06     11.29 o 
  -5   2   0      785.75      774.42     26.90 o 
  -4   2   0     9676.02     9594.90    100.83 o 
  -3   2   0       11.14       15.42      3.16 o 
  -2   2   0    19732.30    19350.53    168.51 o 
  -1   2   0    10408.17    10827.86    103.10 o 
   0   2   0    52642.52    45293.12    715.97 o 
   1   2   0      322.63      399.10     36.81 o 
   2   2   0     7827.76     7777.06     78.94 o 
   3   2   0     6478.31     7052.51     92.47 o 
   4   2   0    11259.65    11456.32    147.11 o 
   5   2   0      795.01      794.14     24.70 o 
   6   2   0     1197.32     1248.43     34.55 o 
   7   2   0     1354.33     1398.75     40.02 o 
   8   2   0       18.76       13.61     11.51 o 
   9   2   0      370.28      323.20     26.43 o 
  -9   3   0        2.37       27.51     18.42 o 
  -8   3   0      474.13      562.48     31.72 o 
  -7   3   0       89.06       93.71     23.38 o 
  -6   3   0     1626.93     1588.22     42.97 o 
  -5   3   0      345.35      361.77     19.80 o 
  -4   3   0    15773.20    15885.96    160.17 o 
  -3   3   0     1069.79     1023.50     17.95 o 
  -2   3   0      163.10      178.57      5.93 o 
  -1   3   0      107.57      115.44      5.49 o 
   0   3   0      101.65      112.06      4.59 o 
   1   3   0     3854.06     4142.86     37.42 o 
   2   3   0     4193.88     4460.73     41.80 o 
   3   3   0     6940.88     7180.24     93.98 o 
   4   3   0      163.28      153.09     14.65 o 
   5   3   0     3195.93     3136.83     55.55 o 
   6   3   0      495.03      497.29     22.13 o 
   7   3   0     1226.75     1198.50     46.47 o 
   8   3   0      501.22      445.27     50.77 o 
   9   3   0       56.15       49.81     17.52 o 
  -9   4   0      597.12      649.36     47.96 o 
  -8   4   0        1.05       11.00     15.43 o 
  -7   4   0      529.72      533.51     28.38 o 
  -6   4   0      705.76      694.59     29.04 o 
  -5   4   0      858.37      854.45     44.08 o 
  -4   4   0     8035.17     8301.82     91.55 o 
  -3   4   0      292.63      324.44      8.42 o 
  -2   4   0     4666.83     4625.51     59.45 o 
  -1   4   0      379.38      400.57     45.33 o 
   0   4   0      805.03      720.30      9.66 o 
   1   4   0     3007.47     2910.21     32.76 o 
   2   4   0    44632.25    41551.31    508.75 o 
   3   4   0     4962.70     5238.41     59.32 o 
   4   4   0     7142.86     7368.91    100.62 o 
   5   4   0      867.91      856.94     27.87 o 
   6   4   0     1465.41     1530.82     38.38 o 
   7   4   0      905.07      896.69     31.63 o 
   8   4   0       52.25       57.90     13.83 o 
   9   4   0      497.76      474.61     45.93 o 
  -9   5   0       14.87       45.21     21.05 o 
  -8   5   0      371.66      410.86     41.38 o 
  -7   5   0      290.30      316.96     33.73 o 
  -6   5   0     1623.44     1668.42     63.03 o 
  -5   5   0        8.83       16.63     10.88 o 
  -4   5   0     7661.54     7865.69    105.03 o 
  -3   5   0      558.40      576.96     12.95 o 
  -2   5   0     5741.38     5920.93     63.64 o 
   0   5   0        3.11       11.05      8.92 o 
   1   5   0       92.70      123.63      4.74 o 
   2   5   0      639.99      649.11     12.84 o 
   3   5   0     6906.34     7014.48     65.45 o 
   4   5   0      483.34      468.69     17.33 o 
   5   5   0     4440.25     4447.86     71.08 o 
   6   5   0      530.02      530.35     28.23 o 
   7   5   0     1292.86     1226.83     95.63 o 
   8   5   0      228.72      244.95     21.77 o 
   9   5   0      123.02       82.10     17.04 o 
  -8   6   0        7.18       10.88     15.07 o 
  -7   6   0      556.37      568.02     39.83 o 
  -6   6   0     1221.97     1133.41     52.15 o 
  -5   6   0      863.72      910.58     42.94 o 
  -4   6   0     1686.94     1677.54     26.15 o 
  -3   6   0      500.96      598.18     14.14 o 
  -2   6   0    10274.67    10570.95    107.77 o 
  -1   6   0       40.21       33.76      6.88 o 
   0   6   0    19748.48    19542.51    251.65 o 
   1   6   0      141.74      153.76      7.32 o 
   2   6   0     8531.90     8251.63     86.49 o 
   3   6   0       33.52       30.57      4.08 o 
   4   6   0     8263.66     8062.65     89.49 o 
   5   6   0      180.80      179.94     13.92 o 
   6   6   0      261.68      277.49     18.48 o 
   7   6   0     1275.72     1229.33     36.32 o 
   8   6   0      155.40      133.27     17.13 o 
   9   6   0      478.05      437.23     43.90 o 
  -8   7   0      183.16      172.00     28.71 o 
  -7   7   0       16.83        0.00     13.28 o 
  -6   7   0     2196.69     2169.22     75.83 o 
  -5   7   0       40.66       52.87     16.15 o 
  -4   7   0     2117.06     2221.03     32.90 o 
  -3   7   0       17.65       10.60      4.19 o 
  -2   7   0    24103.50    24635.09    236.92 o 
  -1   7   0      206.65      225.17     11.06 o 
   0   7   0     2708.36     2742.18     56.50 o 
   1   7   0     2339.43     2298.85     25.92 o 
   2   7   0        0.98        0.65      2.50 o 
   3   7   0     3218.44     3253.98     36.71 o 
   4   7   0     2200.05     2177.85     36.48 o 
   5   7   0     3181.82     3194.34     56.39 o 
   6   7   0      206.43      203.92     12.41 o 
   7   7   0      488.42      482.42     23.74 o 
   8   7   0        9.52       16.83     10.44 o 
   9   7   0      234.37      271.82     24.05 o 
  -8   8   0        6.12       -5.62     15.07 o 
  -7   8   0      143.60      145.80     26.67 o 
  -6   8   0       73.04       58.73     18.66 o 
  -5   8   0     1332.23     1372.15     55.98 o 
  -4   8   0     2158.86     2202.08     34.01 o 
  -3   8   0      438.65      447.03     18.48 o 
  -2   8   0     2553.62     2544.54     36.53 o 
  -1   8   0       13.09       15.69      4.10 o 
   0   8   0     9593.38     9252.02     95.47 o 
   1   8   0     3691.56     3869.37     47.79 o 
   2   8   0     4170.18     4049.45     42.53 o 
   3   8   0      151.06      141.03      7.73 o 
   4   8   0     7478.21     7398.25     72.70 o 
   5   8   0        6.61        1.56      4.67 o 
   6   8   0      229.89      231.71     16.81 o 
   7   8   0     1321.12     1323.43     37.89 o 
   8   8   0       79.45       64.51     13.28 o 
   9   8   0      355.24      319.54     29.42 o 
  -8   9   0      219.25      224.27     33.37 o 
  -7   9   0        0.01       -2.75     13.04 o 
  -6   9   0     2253.53     2069.83     76.43 o 
  -5   9   0      167.79      178.22     25.36 o 
  -4   9   0     2037.12     2050.93     33.63 o 
  -3   9   0       77.21       71.08      9.89 o 
  -2   9   0     7152.00     7194.03     88.96 o 
  -1   9   0      580.02      555.96     15.99 o 
   0   9   0     8655.26     8864.27     93.37 o 
   1   9   0     9561.39     9753.63     88.19 o 
   2   9   0      424.40      458.33     12.79 o 
   3   9   0     3695.88     3645.19     41.68 o 
   4   9   0      162.22      160.41      7.39 o 
   5   9   0     2051.44     2042.53     30.65 o 
   6   9   0        0.45        5.59      5.79 o 
   7   9   0      316.61      357.64     21.55 o 
   8   9   0       63.90       28.94     11.90 o 
   9   9   0      245.43      307.17     30.26 o 
  -8  10   0        0.11       13.16     15.91 o 
  -7  10   0      170.71      175.82     28.59 o 
  -6  10   0       51.16       71.29     20.33 o 
  -5  10   0      742.44      706.05     42.34 o 
  -4  10   0     1050.68     1071.08     37.84 o 
  -3  10   0       35.58       40.04      6.76 o 
  -2  10   0     3944.75     3848.87     52.05 o 
  -1  10   0      687.64      648.38     22.53 o 
   0  10   0     7327.87     7133.57     78.84 o 
   1  10   0     3224.78     3412.21     37.72 o 
   2  10   0     4989.32     4920.87     51.44 o 
   3  10   0      161.58      185.35      8.89 o 
   4  10   0       95.37      100.66     21.88 o 
   5  10   0      213.27      200.54     10.95 o 
   6  10   0      689.73      691.76     18.30 o 
   7  10   0      324.51      350.55     18.54 o 
   8  10   0       65.71       63.61     10.95 o 
   9  10   0      182.17      189.51     16.97 o 
  -7  11   0        9.09       -0.24     13.75 o 
  -6  11   0      883.95      888.69     51.79 o 
  -5  11   0      120.15       97.12     21.65 o 
  -4  11   0     2855.61     2896.55     83.45 o 
  -3  11   0        0.78       -3.17      5.38 o 
  -2  11   0     1773.61     1663.04     52.09 o 
  -1  11   0      829.42      854.90     18.91 o 
   0  11   0     3464.86     3598.42     46.96 o 
   1  11   0     4119.94     3983.64     43.38 o 
   2  11   0       94.06      108.23     17.93 o 
   3  11   0     2867.07     2802.74     39.59 o 
   4  11   0       10.47        8.78      5.33 o 
   5  11   0     1872.56     1859.01     30.34 o 
   6  11   0        2.59        9.14      7.41 o 
   7  11   0      701.05      702.70     23.45 o 
   8  11   0      133.56      144.76     14.35 o 
   9  11   0      139.32      180.49     31.70 o 
  -7  12   0       81.01       83.97     23.92 o 
  -6  12   0        1.97       37.32     17.22 o 
  -5  12   0        3.09        3.59     13.52 o 
  -4  12   0        2.34       -2.00      6.06 o 
  -3  12   0       70.54       78.33     13.33 o 
  -2  12   0     6521.47     6343.49     86.48 o 
  -1  12   0       23.51       26.13      5.20 o 
   0  12   0     3735.04     3703.46     48.83 o 
   1  12   0      325.35      348.82     14.64 o 
   2  12   0     2523.44     2471.60     32.31 o 
   3  12   0        2.13        0.10      3.98 o 
   4  12   0     1179.13     1189.35     22.95 o 
   5  12   0      215.88      211.33     11.97 o 
   6  12   0      341.62      345.11     17.33 o 
   7  12   0      143.14      128.80     12.99 o 
   8  12   0        0.06        3.03      7.98 o 
   9  12   0      248.30      260.39     37.56 o 
  -7  13   0       15.25       13.16     16.51 o 
  -6  13   0      892.49      937.13     55.02 o 
  -5  13   0       32.95       14.71     15.67 o 
  -4  13   0     1962.70     2055.99     38.93 o 
  -3  13   0       36.90       44.02      8.31 o 
  -2  13   0     1931.92     1825.63     29.13 o 
  -1  13   0      807.66      783.64     19.54 o 
   0  13   0      672.78      662.20     18.84 o 
   1  13   0      363.94      347.80     15.05 o 
   2  13   0     2973.82     2797.61     35.97 o 
   3  13   0     1735.75     1766.95     27.93 o 
   4  13   0        4.26        2.34      5.03 o 
   5  13   0     2056.36     2049.75     29.84 o 
   6  13   0        0.01        2.02      6.65 o 
   7  13   0      926.21      915.44     34.01 o 
   8  13   0       42.14       83.06     15.44 o 
  -6  14   0        0.01        2.27     14.35 o 
  -5  14   0       56.11       69.49     21.77 o 
  -4  14   0       19.14       26.07     16.27 o 
  -3  14   0        8.28        5.37      7.19 o 
  -2  14   0     1046.95      985.05     26.23 o 
  -1  14   0       33.04       33.20      8.87 o 
   0  14   0     1303.03     1291.53     35.80 o 
   1  14   0      237.65      237.02     12.19 o 
   2  14   0     5455.73     5245.53     57.65 o 
   3  14   0     1199.64     1196.45     22.69 o 
   4  14   0      856.08      803.09     19.58 o 
   5  14   0      211.83      199.03     11.21 o 
   6  14   0       42.87       44.40      9.30 o 
   7  14   0       82.81      100.58     15.37 o 
   8  14   0        9.15      -15.07     15.55 o 
  -6  15   0      949.53     1016.19     61.24 o 
  -5  15   0        0.38        5.62     15.55 o 
  -4  15   0      800.42      805.56     49.28 o 
  -3  15   0      188.92      164.90     13.90 o 
  -2  15   0     3242.01     3124.08     52.25 o 
  -1  15   0        0.85       11.59      8.32 o 
   0  15   0      666.80      686.25     26.91 o 
   1  15   0      918.19      853.52     30.52 o 
   2  15   0     1069.00     1143.56     35.82 o 
   3  15   0      797.32      774.94     32.95 o 
   4  15   0      157.10      180.69     11.68 o 
   5  15   0     2783.33     2819.29     42.38 o 
   6  15   0       31.80       29.39      9.05 o 
   7  15   0      696.71      749.02     32.72 o 
   8  15   0        3.54        9.93     17.22 o 
  -5  16   0        6.92       10.53     15.91 o 
  -4  16   0       13.71       31.58     18.42 o 
  -3  16   0       95.28       83.80     11.70 o 
  -2  16   0        0.35        3.10      7.02 o 
  -1  16   0      980.42      991.92     33.82 o 
   0  16   0     1156.09     1253.87     73.20 o 
   1  16   0       36.51       41.02     11.08 o 
   2  16   0      537.67      527.28     25.29 o 
   3  16   0      207.08      191.97     18.43 o 
   4  16   0      741.90      730.15     31.12 o 
   5  16   0      148.65      124.68     16.37 o 
   6  16   0       45.64       41.70     23.98 o 
   7  16   0       10.94       -6.10     13.40 o 
  -5  17   0        7.51        3.11     17.46 o 
  -4  17   0     1042.99     1026.84     58.61 o 
  -3  17   0        3.90        1.39      7.54 o 
  -2  17   0     1495.01     1544.74     37.05 o 
  -1  17   0       10.23        6.34      8.84 o 
   0  17   0     1160.13     1119.43     37.23 o 
   1  17   0     1328.27     1322.10     69.79 o 
   2  17   0       12.99       27.26     12.14 o 
   3  17   0     1521.57     1465.30     43.89 o 
   4  17   0       98.40       89.08     14.76 o 
   5  17   0     1163.74     1165.63     40.20 o 
   6  17   0        7.03        6.82     14.95 o 
   7  17   0      526.71      548.05     42.22 o 
  -4  18   0        0.15       -0.24     17.70 o 
  -3  18   0       90.40       91.70     14.54 o 
  -2  18   0        0.33        0.92      7.88 o 
  -1  18   0      845.05      847.45     34.08 o 
   0  18   0      269.64      285.92     23.26 o 
   1  18   0      779.68      788.75     35.58 o 
   2  18   0      613.13      564.27     28.21 o 
   3  18   0      178.94      162.89     18.21 o 
   4  18   0       48.09       41.10     12.30 o 
   5  18   0        8.55        3.98     10.26 o 
   6  18   0       33.36       14.11     16.86 o 
   7  18   0        4.29        8.13     15.43 o 
  -4  19   0      897.38      994.55     61.24 o 
  -3  19   0        5.61       22.76     13.52 o 
  -2  19   0      454.58      511.10     30.47 o 
  -1  19   0       20.87       24.45     10.77 o 
   0  19   0      764.57      750.16     33.24 o 
   1  19   0      838.75      857.63     37.86 o 
   2  19   0       28.10       34.65     11.57 o 
   3  19   0      478.19      478.64     27.33 o 
   4  19   0       20.83       17.29     22.25 o 
   5  19   0      411.33      382.98     39.29 o 
   6  19   0       19.15       35.28     19.50 o 
  -3  20   0      109.78       91.62     26.07 o 
  -2  20   0       44.59       59.03     12.08 o 
  -1  20   0      306.46      275.56     35.46 o 
   0  20   0       53.88       40.47     12.33 o 
   1  20   0      698.98      686.62     32.39 o 
   2  20   0        9.64       -0.24     12.98 o 
   3  20   0      205.52      205.25     21.50 o 
   4  20   0       21.02       15.03     17.16 o 
   5  20   0       76.37       36.92     13.81 o 
   6  20   0       26.31        5.38     16.86 o 
  -2  21   0      519.49      563.50     26.91 o 
  -1  21   0       79.38       90.63     14.19 o 
   0  21   0      259.78      250.06     24.12 o 
   1  21   0       64.34       77.05     16.57 o 
   2  21   0       86.79      110.38     17.71 o 
   3  21   0      256.11      225.13     23.24 o 
   4  21   0       24.15        8.54     11.70 o 
   5  21   0      259.33      259.88     26.00 o 
  -1  22   0      178.81      190.69     25.38 o 
   0  22   0        0.64        7.11     11.27 o 
   1  22   0      171.92      161.65     29.84 o 
   2  22   0       28.82       20.45     13.34 o 
   3  22   0      353.97      365.53     40.91 o 
   4  22   0        7.39        7.67     11.51 o 
   1  23   0       77.39       76.61     17.29 o 
   2  23   0      126.49      135.14     20.65 o 
  -2 -23   1      234.20      222.63     24.71 o 
  -1 -23   1       48.48       26.16     26.13 o 
  -4 -22   1      305.12      362.80     30.13 o 
  -3 -22   1        1.60        7.04     11.36 o 
  -2 -22   1      310.60      331.76     28.42 o 
  -1 -22   1      253.86      259.50     41.32 o 
   0 -22   1       49.58       41.68     13.58 o 
   1 -22   1      260.47      254.97     24.49 o 
  -5 -21   1        4.63       17.51     12.87 o 
  -4 -21   1      182.81      214.09     23.07 o 
  -3 -21   1      109.61      108.49     17.88 o 
  -2 -21   1      174.05      165.77     20.87 o 
  -1 -21   1        6.40       13.65     11.37 o 
   0 -21   1      153.66      162.47     20.33 o 
   1 -21   1       59.44       54.39     14.66 o 
   2 -21   1      108.13       95.18     14.56 o 
  -6 -20   1      408.54      447.58     46.17 o 
  -5 -20   1       53.80       66.72     15.64 o 
  -4 -20   1      255.37      251.54     24.14 o 
  -3 -20   1       43.01       40.17     12.23 o 
  -2 -20   1      482.09      491.81     27.99 o 
  -1 -20   1      256.09      285.95     24.96 o 
   0 -20   1      268.83      254.77     38.57 o 
   1 -20   1      343.83      392.87     28.13 o 
   2 -20   1        7.49       13.88      9.41 o 
   3 -20   1      516.20      568.39     32.56 o 
  -6 -19   1        3.92        5.38     14.83 o 
  -5 -19   1       79.84       71.81     15.30 o 
  -4 -19   1       94.95       87.92     15.82 o 
  -3 -19   1       48.61       37.33     17.10 o 
  -2 -19   1      350.35      392.04     27.43 o 
  -1 -19   1      150.77      130.92     17.51 o 
   0 -19   1      635.52      515.38     28.02 o 
   1 -19   1      144.60      154.06     18.77 o 
   2 -19   1      194.75      173.80     16.78 o 
   3 -19   1       54.55       39.24     19.45 o 
   4 -19   1       61.78      101.31     26.91 o 
  -6 -18   1      547.61      566.94     43.06 o 
  -5 -18   1       29.26       24.70     18.24 o 
  -4 -18   1      530.44      525.01     27.57 o 
  -3 -18   1       51.70       27.65     11.12 o 
  -2 -18   1     1166.21     1181.11     40.19 o 
  -1 -18   1        3.57        3.16      9.32 o 
   0 -18   1      403.48      395.71     24.96 o 
   1 -18   1     1244.55     1239.44     41.01 o 
   2 -18   1       29.02       46.17     15.70 o 
   3 -18   1      709.46      687.34     32.87 o 
   4 -18   1        1.96       -0.48     17.10 o 
  -6 -17   1       28.04       34.99     11.29 o 
  -5 -17   1      148.47      159.31     18.90 o 
  -4 -17   1       17.71       15.20      9.94 o 
  -3 -17   1      585.65      550.58     34.51 o 
  -2 -17   1      250.45      235.27     20.32 o 
  -1 -17   1      448.50      385.89     23.94 o 
   0 -17   1      801.82      833.80     32.27 o 
   1 -17   1       99.00      148.55     17.55 o 
   2 -17   1      292.92      329.74     24.53 o 
   3 -17   1       31.89       36.65      8.80 o 
   4 -17   1        2.70       13.40     18.06 o 
   5 -17   1       14.00       44.97     21.05 o 
  -7 -16   1       23.29       45.93     17.82 o 
  -6 -16   1     1337.85     1361.91     41.96 o 
  -5 -16   1       47.93       53.45     12.73 o 
  -4 -16   1     2370.72     2337.06     56.11 o 
  -3 -16   1       15.89       15.07      8.88 o 
  -2 -16   1      509.03      504.42     24.53 o 
  -1 -16   1      311.66      294.10     21.73 o 
   0 -16   1      992.28      937.05     33.10 o 
   1 -16   1     2247.10     2268.55     53.26 o 
   2 -16   1       11.88        8.76     16.92 o 
   3 -16   1     1847.97     1815.44     39.72 o 
   4 -16   1        1.25        3.95     14.59 o 
   5 -16   1      739.40      768.72     51.79 o 
  -7 -15   1       10.17       24.40     14.95 o 
  -6 -15   1      238.74      247.98     20.74 o 
  -5 -15   1       92.41       76.82     14.09 o 
  -4 -15   1      898.66      869.16     35.58 o 
  -3 -15   1     1575.97     1495.69     62.56 o 
  -2 -15   1     1381.24     1335.35     46.65 o 
  -1 -15   1     3193.07     3233.58     64.69 o 
   0 -15   1      678.95      650.36     26.47 o 
   1 -15   1      987.91      947.56     43.48 o 
   2 -15   1       82.14       84.42     13.13 o 
   3 -15   1        0.63       -2.08      6.89 o 
   4 -15   1       52.84       32.86     10.95 o 
   5 -15   1        2.94       17.10     16.03 o 
   6 -15   1        0.23       -7.77     13.99 o 
  -8 -14   1      234.05      278.81     36.24 o 
  -7 -14   1        3.99        6.82      9.87 o 
  -6 -14   1     2122.75     2180.85     52.30 o 
  -5 -14   1        0.34        4.50      6.93 o 
  -4 -14   1     2169.05     2177.85     33.70 o 
  -3 -14   1       27.16       41.86      6.14 o 
  -2 -14   1     1992.59     1955.15     47.06 o 
  -1 -14   1     2813.86     2695.17     55.76 o 
   0 -14   1        9.32        7.96     10.11 o 
   1 -14   1     1081.90     1016.18     31.29 o 
   2 -14   1      250.46      238.97     22.67 o 
   3 -14   1     2973.34     2938.01     84.20 o 
   4 -14   1        1.75       -1.13      6.44 o 
   5 -14   1      775.81      728.89     48.32 o 
   6 -14   1       23.12       21.53     17.70 o 
  -8 -13   1      272.24      273.87     19.26 o 
  -7 -13   1        6.17       11.00     11.96 o 
  -6 -13   1      129.57      116.34     14.51 o 
  -5 -13   1      933.59      874.82     21.23 o 
  -4 -13   1        0.73       -1.39      4.37 o 
  -3 -13   1     4554.70     4468.47     51.33 o 
  -2 -13   1        5.54        9.67      4.46 o 
  -1 -13   1     2276.14     2349.72     36.06 o 
   0 -13   1       15.44       15.24      4.62 o 
   1 -13   1     3728.84     3705.53     49.90 o 
   2 -13   1      198.27      188.54     30.98 o 
   3 -13   1      690.55      684.49     21.66 o 
   4 -13   1      139.13      143.78     12.69 o 
   5 -13   1       12.19      -11.24     13.04 o 
   6 -13   1       34.30       47.25     18.90 o 
   7 -13   1        3.95       -9.81     14.71 o 
  -9 -12   1        5.80       24.55     15.43 o 
  -8 -12   1      193.64      233.09     17.65 o 
  -7 -12   1       38.25       29.29      9.59 o 
  -6 -12   1     2025.29     2093.85     40.47 o 
  -5 -12   1       30.37       23.24      6.29 o 
  -4 -12   1     1775.13     1754.10     28.23 o 
  -3 -12   1       79.25       94.97      7.42 o 
  -2 -12   1     2717.93     2621.22     33.11 o 
  -1 -12   1     1448.28     1406.43     20.76 o 
   0 -12   1      326.68      327.14     11.61 o 
   1 -12   1      793.64      845.36     28.96 o 
   2 -12   1      258.59      272.17     12.39 o 
   3 -12   1     1256.85     1220.40     27.84 o 
   4 -12   1        3.88        0.51      7.89 o 
   5 -12   1     2899.25     2718.11     90.90 o 
   6 -12   1        5.67        4.78     14.11 o 
   7 -12   1      477.62      593.86     45.33 o 
  -9 -11   1        8.29        5.81      9.27 o 
  -8 -11   1      226.58      221.42     17.21 o 
  -7 -11   1      108.04      107.24     12.25 o 
  -6 -11   1       20.36       16.90      6.11 o 
  -5 -11   1     1218.21     1177.37     30.87 o 
  -4 -11   1       10.09        5.03      4.16 o 
  -3 -11   1     1874.87     1735.91     43.97 o 
  -2 -11   1      533.02      502.41     12.18 o 
  -1 -11   1     7869.17     7650.58     72.60 o 
   0 -11   1      237.82      251.21     12.03 o 
   1 -11   1     6243.00     6631.35     75.44 o 
   2 -11   1      111.42      116.04     11.19 o 
   3 -11   1     4534.00     4494.11     60.93 o 
   4 -11   1       23.21       15.83      6.36 o 
   5 -11   1       70.36       77.27     19.97 o 
   6 -11   1      168.06      184.20     28.71 o 
   7 -11   1       16.20        6.46     14.11 o 
  -9 -10   1       60.19       76.48     15.14 o 
  -8 -10   1      319.72      372.24     25.88 o 
  -7 -10   1      151.36      165.86     23.38 o 
  -6 -10   1     1356.36     1378.28     29.94 o 
  -5 -10   1       10.67        8.80      4.28 o 
  -4 -10   1     1789.96     1709.10     26.59 o 
  -3 -10   1      209.49      187.56      8.81 o 
  -2 -10   1     4160.68     4164.25     44.71 o 
  -1 -10   1      238.59      309.61     14.02 o 
   0 -10   1     2868.18     2883.55     38.12 o 
   1 -10   1     3877.29     4048.18     52.33 o 
   2 -10   1        0.57       -3.85      5.14 o 
   3 -10   1     1499.60     1446.49     28.28 o 
   4 -10   1       87.88      121.80     15.92 o 
   5 -10   1     3110.05     3102.77     94.25 o 
   6 -10   1       10.23       11.48     14.83 o 
   7 -10   1      424.39      470.78     45.09 o 
   8 -10   1        4.56       17.34     16.98 o 
  -9  -9   1        8.17       12.40     10.68 o 
  -8  -9   1      572.12      589.33     28.02 o 
  -7  -9   1       67.75       72.35     12.38 o 
  -6  -9   1     1250.00     1265.89     27.81 o 
  -5  -9   1     1030.87      985.75     23.89 o 
  -4  -9   1      107.40      119.75      8.59 o 
  -3  -9   1     5008.85     5061.14     53.10 o 
  -2  -9   1      247.96      284.28      8.62 o 
  -1  -9   1    10538.42    10630.05     94.40 o 
   0  -9   1      547.07      519.16     12.37 o 
   1  -9   1     9736.18     9277.98     97.18 o 
   2  -9   1       55.39       29.90      9.09 o 
   3  -9   1     3544.97     3611.06     58.05 o 
   4  -9   1      254.15      237.71     12.05 o 
   5  -9   1      332.20      330.24     32.77 o 
   6  -9   1      625.43      574.96     40.07 o 
   7  -9   1       33.76       75.71     22.13 o 
   8  -9   1      113.26      152.14     27.75 o 
  -9  -8   1       17.07       33.71     13.81 o 
  -8  -8   1      338.16      347.27     43.60 o 
  -7  -8   1       82.52       90.24     13.31 o 
  -6  -8   1       98.70      131.66     10.67 o 
  -5  -8   1      569.46      549.52     16.75 o 
  -4  -8   1     4631.14     4702.52     50.87 o 
  -3  -8   1        3.57        5.82      3.23 o 
  -2  -8   1     6002.57     5900.41     57.27 o 
  -1  -8   1     1044.73     1081.53     17.66 o 
   0  -8   1     4384.31     4494.85     51.24 o 
   1  -8   1    10332.95    10011.05    128.27 o 
   2  -8   1      152.75      174.25     13.64 o 
   3  -8   1     5970.53     6162.30     71.86 o 
   4  -8   1      310.86      340.62     12.75 o 
   5  -8   1     1164.27     1133.41     50.36 o 
   6  -8   1      167.46      189.94     26.91 o 
   7  -8   1      918.79      788.22     47.60 o 
   8  -8   1        2.27        4.43     14.23 o 
  -9  -7   1       79.09       99.70     16.74 o 
  -8  -7   1     1058.22     1020.34     36.81 o 
  -7  -7   1      348.78      333.38     21.39 o 
  -6  -7   1     1407.85     1442.56     28.63 o 
  -5  -7   1      561.60      552.31     16.37 o 
  -4  -7   1      510.36      489.78     12.55 o 
  -3  -7   1     9832.92     9764.72     88.52 o 
  -2  -7   1     1240.04     1338.47     18.61 o 
  -1  -7   1    11514.17    11328.44     98.10 o 
   0  -7   1      202.25      198.64      6.79 o 
   1  -7   1     6562.61     5855.32     90.66 o 
   2  -7   1      218.29      262.33     10.58 o 
   3  -7   1     4109.67     4371.17     53.52 o 
   4  -7   1      305.78      316.48     11.62 o 
   5  -7   1     2249.71     2157.14     70.33 o 
   6  -7   1      779.63      774.11     43.18 o 
   7  -7   1       83.99       85.64     21.41 o 
   8  -7   1      176.58      188.62     29.78 o 
  -9  -6   1        9.68       18.62     11.03 o 
  -8  -6   1      424.95      455.91     26.03 o 
  -7  -6   1       82.33       65.33     12.62 o 
  -6  -6   1      594.92      572.90     23.45 o 
  -5  -6   1     2837.29     2787.21     40.65 o 
  -4  -6   1     5400.91     5418.03     54.70 o 
  -3  -6   1     3376.17     3271.20     38.12 o 
  -2  -6   1     1893.02     1810.82     25.63 o 
  -1  -6   1      975.12      971.89     13.43 o 
   0  -6   1      131.72      139.20      5.68 o 
   1  -6   1     3973.56     4061.52     57.29 o 
   2  -6   1      469.94      508.79     12.96 o 
   3  -6   1    12712.89    13089.78    132.00 o 
   4  -6   1       17.49       17.45      4.37 o 
   5  -6   1     1059.00     1087.00     47.01 o 
   6  -6   1      239.01      202.02     25.96 o 
   7  -6   1      876.60      891.92     48.80 o 
   8  -6   1       15.26        2.27     14.47 o 
   9  -6   1      154.11      170.08     31.70 o 
  -9  -5   1       47.08       58.59     14.26 o 
  -8  -5   1     1633.17     1538.59     70.69 o 
  -7  -5   1      436.09      464.77     23.93 o 
  -6  -5   1     1678.93     1691.76     41.45 o 
  -5  -5   1     1876.23     1768.41     29.62 o 
  -4  -5   1       86.96       93.61      7.43 o 
  -3  -5   1    15366.91    14516.48    124.43 o 
  -2  -5   1      414.48      425.52     13.85 o 
  -1  -5   1    13810.61    13880.12    116.44 o 
   0  -5   1     4052.31     4318.99     45.85 o 
   1  -5   1     7288.81     7128.26     89.81 o 
   2  -5   1      803.66      937.26     16.79 o 
   3  -5   1     8616.33     8842.85     91.84 o 
   4  -5   1     1163.77     1089.55     25.54 o 
   5  -5   1     2141.69     2145.32     40.50 o 
   6  -5   1      330.25      263.62     28.11 o 
   7  -5   1      541.62      566.35     39.11 o 
   8  -5   1      490.43      511.21     39.23 o 
   9  -5   1        0.25       10.29     17.34 o 
  -9  -4   1       36.11       35.21     15.07 o 
  -8  -4   1      361.92      392.07     33.85 o 
  -7  -4   1      609.79      651.30     27.73 o 
  -6  -4   1     2380.58     2344.60     50.41 o 
  -5  -4   1     2218.46     2172.84     33.15 o 
  -4  -4   1      652.07      743.22     24.64 o 
  -3  -4   1     1882.96     1716.95     25.01 o 
  -2  -4   1     2478.13     2514.71     26.49 o 
  -1  -4   1      333.81      318.84      8.61 o 
   0  -4   1        0.26       -3.52      3.52 o 
   1  -4   1        9.74       14.47      5.26 o 
   2  -4   1      341.69      367.47     10.65 o 
   3  -4   1    10647.05    11209.10    111.93 o 
   4  -4   1       19.37       29.84      7.12 o 
   5  -4   1     3728.09     3653.42     49.77 o 
   6  -4   1      166.68      186.78     18.15 o 
   7  -4   1      660.61      690.86     40.91 o 
   8  -4   1       72.82       73.56     21.41 o 
   9  -4   1      121.14      118.05     25.84 o 
  -9  -3   1        6.27       -2.19     11.68 o 
  -8  -3   1      888.81      895.65     34.65 o 
  -7  -3   1      341.01      344.09     43.66 o 
  -6  -3   1     2184.15     2311.34     50.30 o 
  -5  -3   1     5348.12     4991.30     81.51 o 
  -4  -3   1      636.57      608.73     22.55 o 
  -3  -3   1     3046.01     2972.94     46.84 o 
  -2  -3   1      207.42      230.83      6.06 o 
  -1  -3   1    50321.28    46395.92    384.04 o 
   0  -3   1      484.41      490.14      6.62 o 
   1  -3   1     1116.93     1029.11     25.36 o 
   2  -3   1      475.81      514.24     10.27 o 
   3  -3   1    17107.47    17114.65    169.15 o 
   4  -3   1       11.94       24.76      5.29 o 
   5  -3   1     1969.49     1870.76     30.84 o 
   6  -3   1     1299.33     1327.55     39.07 o 
   7  -3   1      276.70      227.77     20.97 o 
   8  -3   1      989.26      920.90     37.65 o 
   9  -3   1        8.35        2.51     15.91 o 
  -9  -2   1      112.76      139.33     19.47 o 
  -8  -2   1      243.77      242.66     21.78 o 
  -7  -2   1      821.26      823.15     30.76 o 
  -6  -2   1     1057.82     1039.88     31.91 o 
  -5  -2   1     1786.63     1712.99     38.77 o 
  -4  -2   1     1233.81     1244.99     28.95 o 
  -3  -2   1      465.25      434.88     14.27 o 
  -2  -2   1    11501.43    11533.75    136.25 o 
  -1  -2   1      114.27       95.14      3.98 o 
   0  -2   1       89.85       77.51      5.50 o 
   1  -2   1      255.37      233.44     28.95 o 
   2  -2   1       37.42       46.11      3.51 o 
   3  -2   1     1075.65     1135.99     18.98 o 
   4  -2   1     4011.99     4097.71     50.10 o 
   5  -2   1     8999.25     8781.40     96.70 o 
   6  -2   1       60.44       68.46     12.35 o 
   7  -2   1      861.41      865.99     33.31 o 
   8  -2   1       90.39       74.43     15.63 o 
   9  -2   1       37.27       45.73     28.05 o 
  -9  -1   1        2.41       -9.73      9.73 o 
  -8  -1   1      452.59      444.08     26.89 o 
  -7  -1   1      153.86      132.65     15.53 o 
  -6  -1   1     1176.49     1198.14     34.83 o 
  -5  -1   1     2960.17     2869.99     54.03 o 
  -4  -1   1     4048.19     4090.85     64.34 o 
  -3  -1   1     1882.93     1760.71     41.26 o 
  -2  -1   1    18125.81    18988.73    223.37 o 
  -1  -1   1    49025.80    44325.93    363.20 o 
   0  -1   1       30.71       23.47      2.41 o 
   1  -1   1    73476.45    62122.92   2012.15 o 
   2  -1   1    29671.35    29403.27    388.82 o 
   3  -1   1     4165.73     4195.24     47.81 o 
   4  -1   1      384.19      418.26     17.10 o 
   5  -1   1     4484.62     4405.22     54.46 o 
   6  -1   1     2264.91     2316.04     51.06 o 
   7  -1   1      231.18      246.62     34.51 o 
   8  -1   1      935.09      920.99     80.50 o 
   9  -1   1       12.48        7.57     12.48 o 
  -9   0   1      269.63      274.51     25.67 o 
  -8   0   1       60.61       92.08     15.49 o 
  -7   0   1      453.30      402.50     22.55 o 
  -6   0   1      145.47      137.08     14.77 o 
  -5   0   1     2588.43     2489.91     49.66 o 
  -4   0   1     2592.28     2508.98     31.99 o 
  -3   0   1      156.30      132.98      9.54 o 
  -2   0   1     1632.95     1730.61     20.83 o 
  -1   0   1      258.02      318.64     11.36 o 
   0   0   1        1.53       -0.33      0.33 o 
   1   0   1        1.51       -1.66      1.66 o 
   2   0   1      120.78      101.64      5.84 o 
   3   0   1     2436.62     2490.87     44.08 o 
   4   0   1     5048.35     4885.94     72.67 o 
   5   0   1     2985.05     2904.82     39.69 o 
   6   0   1      154.98      139.15     14.63 o 
   7   0   1      484.76      459.49     23.93 o 
   8   0   1       34.57       24.46     12.07 o 
   9   0   1       84.52       84.36     16.81 o 
  -9   1   1        3.92      -11.67     11.67 o 
  -8   1   1      633.18      677.09     63.75 o 
  -7   1   1        8.51      -10.92     21.65 o 
  -6   1   1     1131.29     1114.88     43.42 o 
  -5   1   1     1769.57     1769.23     40.96 o 
  -4   1   1      622.21      587.18     21.27 o 
  -3   1   1    17750.58    17662.01    171.47 o 
  -2   1   1      746.76      776.65      9.65 o 
  -1   1   1    52944.70    46831.40    503.02 o 
   0   1   1       98.02       65.59      6.06 o 
   1   1   1    51442.12    44338.95    421.72 o 
   2   1   1    10465.68    10649.24    104.60 o 
   3   1   1    20417.23    20033.73    396.32 o 
   4   1   1     1324.18     1290.49     28.87 o 
   5   1   1     2663.13     2694.08     50.33 o 
   6   1   1      324.10      320.74     22.07 o 
   7   1   1      345.85      310.21     48.50 o 
   8   1   1     1046.57      960.26     35.84 o 
   9   1   1        7.05        3.05     11.22 o 
  -9   2   1      305.39      336.95     29.68 o 
  -8   2   1        7.45       -3.56     10.31 o 
  -7   2   1      623.42      655.41     29.47 o 
  -6   2   1       19.79       12.53      9.16 o 
  -5   2   1     4495.14     4431.45    116.74 o 
  -4   2   1     2726.87     2717.49     34.95 o 
  -3   2   1     6080.02     6210.74     66.54 o 
  -2   2   1     1461.19     1533.30     19.83 o 
  -1   2   1     8032.46     8179.94     68.89 o 
   0   2   1       79.12       60.00      3.63 o 
   1   2   1       38.21       36.30      6.19 o 
   2   2   1      343.18      297.88      9.85 o 
   3   2   1      572.07      525.33     12.61 o 
   4   2   1     4349.03     4349.19     65.22 o 
   5   2   1       40.70       56.87      8.87 o 
   6   2   1      607.68      530.76     23.92 o 
   7   2   1      595.59      619.32     26.06 o 
   8   2   1      340.83      338.12     24.82 o 
   9   2   1      137.51      126.08     22.79 o 
  -9   3   1       29.59        9.91     27.57 o 
  -8   3   1      737.17      774.66     35.85 o 
  -7   3   1       18.20       17.85     15.49 o 
  -6   3   1      851.98      839.55     61.42 o 
  -5   3   1      618.47      643.15     25.84 o 
  -4   3   1      660.02      608.87     13.53 o 
  -3   3   1     9733.23     9899.53     86.25 o 
  -2   3   1      699.35      755.32     11.07 o 
  -1   3   1    23845.40    23428.21    407.92 o 
   0   3   1     9182.19     9622.59    115.32 o 
   1   3   1    53232.13    49519.32    909.35 o 
   2   3   1    87812.41    77180.80    816.66 o 
   3   3   1    30907.38    29993.02    285.28 o 
   4   3   1      529.28      504.79     17.01 o 
   5   3   1      430.39      401.27     17.04 o 
   6   3   1      325.87      359.35     19.03 o 
   7   3   1      705.33      735.86     41.44 o 
   8   3   1      632.91      563.11     27.99 o 
   9   3   1       15.09        4.05     10.74 o 
  -9   4   1      166.80      160.16     30.26 o 
  -8   4   1       45.17       14.22     14.79 o 
  -7   4   1     1204.55     1262.95     42.23 o 
  -6   4   1      187.32      208.99     19.62 o 
  -5   4   1     5499.06     5439.28     90.04 o 
  -4   4   1      349.33      352.24     11.34 o 
  -3   4   1     9627.39     9738.43     86.28 o 
  -2   4   1      270.99      259.27      6.93 o 
  -1   4   1      352.37      414.08     23.71 o 
   0   4   1      614.99      653.69     13.85 o 
   1   4   1     2205.01     2249.32     27.29 o 
   2   4   1     4361.80     4321.55     46.06 o 
   3   4   1     1470.81     1527.94     23.41 o 
   4   4   1    13033.05    13116.84    135.02 o 
   5   4   1      183.81      174.81     21.35 o 
   6   4   1     1352.66     1399.48     35.52 o 
   7   4   1      346.00      322.50     22.14 o 
   8   4   1      861.56      887.22     33.84 o 
   9   4   1       75.54       82.76     15.88 o 
  -9   5   1        1.20       14.11     15.43 o 
  -8   5   1      461.04      477.36     39.47 o 
  -7   5   1       23.91       12.80     11.63 o 
  -6   5   1      976.08     1029.30     45.63 o 
  -5   5   1     1001.36     1003.16     33.18 o 
  -4   5   1        0.42        7.06      4.63 o 
  -3   5   1      833.36      810.30     21.01 o 
  -2   5   1      461.47      417.54     10.37 o 
  -1   5   1    54366.47    51877.75    515.32 o 
   0   5   1      143.47      139.84      7.10 o 
   1   5   1     2277.71     2253.93     36.84 o 
   2   5   1     1377.51     1603.22     19.82 o 
   3   5   1    21291.38    21241.91    205.79 o 
   4   5   1        3.78        3.73      4.93 o 
   5   5   1     3277.21     3357.62     57.04 o 
   6   5   1     1027.59     1041.06     30.39 o 
   7   5   1      523.53      516.15     23.90 o 
   8   5   1      796.75      799.87     32.27 o 
   9   5   1        4.19        1.05      9.77 o 
  -8   6   1        5.95       -0.36     14.23 o 
  -7   6   1      995.71     1018.83     53.47 o 
  -6   6   1       36.68       57.77     17.58 o 
  -5   6   1     2927.78     2909.84     84.44 o 
  -4   6   1        0.73        8.31      4.78 o 
  -3   6   1     4170.00     4292.70     50.43 o 
  -2   6   1     1864.76     2014.34     28.32 o 
  -1   6   1    15648.38    16389.01    277.13 o 
   0   6   1        0.99        0.68      2.73 o 
   1   6   1      129.71      158.55     12.36 o 
   2   6   1       47.41       55.99      5.09 o 
   3   6   1      263.07      305.65     13.38 o 
   4   6   1    15420.44    15345.36    155.87 o 
   5   6   1      197.68      170.72     13.36 o 
   6   6   1     2614.60     2685.74     52.61 o 
   7   6   1        5.63       -7.90      7.90 o 
   8   6   1      890.22      906.20     35.52 o 
   9   6   1       15.03       24.39     13.40 o 
  -8   7   1      188.80      158.96     28.23 o 
  -7   7   1       14.75       13.16     13.87 o 
  -6   7   1      225.86      232.16     29.06 o 
  -5   7   1     1512.69     1539.24     59.45 o 
  -4   7   1        1.05        0.72      3.52 o 
  -3   7   1      819.93      864.08     18.40 o 
  -2   7   1     3339.72     3585.10     44.85 o 
  -1   7   1    10435.66    10841.21    192.45 o 
   0   7   1     2997.55     3102.87     39.75 o 
   1   7   1     5823.45     5681.20     74.94 o 
   2   7   1     1256.08     1313.20     21.66 o 
   3   7   1     8891.66     8834.30     99.99 o 
   4   7   1      131.23      109.97     10.25 o 
   5   7   1     4392.93     4413.52     58.29 o 
   6   7   1      509.18      579.59     35.46 o 
   7   7   1      260.97      289.01     20.27 o 
   8   7   1      617.87      570.07     26.69 o 
   9   7   1        0.61        7.03     10.27 o 
  -8   8   1        1.33        4.90     15.31 o 
  -7   8   1      773.37      723.15     47.48 o 
  -6   8   1       30.43       16.03     15.43 o 
  -5   8   1     3083.47     3155.75     91.86 o 
  -4   8   1       28.18       31.63      5.56 o 
  -3   8   1     5025.73     5101.01     61.10 o 
  -2   8   1      630.73      709.27     18.32 o 
  -1   8   1    24252.12    25139.64    240.65 o 
   0   8   1      252.30      265.78      9.51 o 
   1   8   1       56.89       49.11      5.16 o 
   2   8   1     1674.76     1719.91     26.62 o 
   3   8   1       39.94       44.77      5.91 o 
   4   8   1     6349.87     6337.48     64.73 o 
   5   8   1      594.42      557.78     15.39 o 
   6   8   1     2408.23     2550.89     50.98 o 
   7   8   1       70.82       63.58     18.00 o 
   8   8   1      461.28      469.27     24.10 o 
   9   8   1        0.10        1.56      9.84 o 
  -8   9   1       74.25       86.48     23.68 o 
  -7   9   1       18.14        1.67     14.11 o 
  -6   9   1      291.70      269.36     32.41 o 
  -5   9   1        2.06        4.66     13.04 o 
  -4   9   1     1345.55     1438.41     45.45 o 
  -3   9   1     4564.64     4530.63     57.26 o 
  -2   9   1       20.37       18.93      5.32 o 
  -1   9   1     1535.97     1489.05     24.61 o 
   0   9   1     5748.88     5609.01     64.01 o 
   1   9   1     7922.48     7485.65     70.65 o 
   2   9   1      123.46      118.50     11.90 o 
   3   9   1     4917.45     5011.25     61.64 o 
   4   9   1        1.94        1.96      3.76 o 
   5   9   1      691.29      640.96     21.51 o 
   6   9   1      777.98      792.37     22.59 o 
   7   9   1       96.60      120.82     12.15 o 
   8   9   1      222.12      230.29     16.88 o 
   9   9   1        6.11        3.70     10.80 o 
  -7  10   1      456.69      454.75     44.26 o 
  -6  10   1       21.71       17.10     14.47 o 
  -5  10   1     3286.78     2989.50     92.22 o 
  -4  10   1       36.92       34.86      8.64 o 
  -3  10   1     3329.19     3402.70     48.01 o 
  -2  10   1       74.19       63.54      7.42 o 
  -1  10   1     6351.16     6514.40     73.94 o 
   0  10   1     1868.57     1879.75     46.92 o 
   1  10   1     2849.18     2757.50     32.89 o 
   2  10   1    10745.71    10799.97     99.56 o 
   3  10   1        3.02       -0.16      4.80 o 
   4  10   1     1729.04     1633.03     31.33 o 
   5  10   1       82.65       72.55      7.36 o 
   6  10   1     1384.24     1418.89     26.55 o 
   7  10   1        3.87        3.89      7.06 o 
   8  10   1      385.57      414.57     21.57 o 
   9  10   1        2.54        7.42     16.86 o 
  -7  11   1       14.60       27.87     16.86 o 
  -6  11   1      176.07      146.64     26.67 o 
  -5  11   1      139.55      116.14     22.61 o 
  -4  11   1      258.72      254.73     13.91 o 
  -3  11   1     2613.76     2683.87     59.60 o 
  -2  11   1      114.27      114.29      8.14 o 
  -1  11   1     3356.24     3448.96     46.42 o 
   0  11   1     1723.23     1835.87     29.92 o 
   1  11   1     3006.73     2984.51     37.48 o 
   2  11   1      863.61      846.22     16.75 o 
   3  11   1      953.45      932.78     18.75 o 
   4  11   1      234.44      226.05     10.98 o 
   5  11   1      937.30      897.90     20.29 o 
   6  11   1       65.51       60.43      7.88 o 
   7  11   1      161.78      173.17     14.06 o 
   8  11   1      165.73      177.11     15.55 o 
   9  11   1        0.23      -13.64     13.64 o 
  -7  12   1      474.74      465.28     46.77 o 
  -6  12   1       18.62       22.85     16.27 o 
  -5  12   1     1231.50     1041.43     53.11 o 
  -4  12   1       31.73       44.88     10.13 o 
  -3  12   1     3502.45     3451.13     51.37 o 
  -2  12   1      251.99      232.53     14.07 o 
  -1  12   1     1869.92     1827.84     33.89 o 
   0  12   1     2078.57     1951.08     32.13 o 
   1  12   1     2969.43     2964.67     36.30 o 
   2  12   1     4165.33     4140.28     47.33 o 
   3  12   1      560.48      549.07     14.72 o 
   4  12   1     1156.68     1240.55     23.64 o 
   5  12   1       15.42        7.20      4.90 o 
   6  12   1     1212.73     1219.50     29.66 o 
   7  12   1       29.92       27.62      8.41 o 
   8  12   1      571.65      603.55     45.21 o 
   9  12   1        7.93      -10.41     17.34 o 
  -7  13   1       55.91       91.98     25.36 o 
  -6  13   1       41.62       35.88     18.54 o 
  -5  13   1       12.80       20.81     14.95 o 
  -4  13   1        8.95        8.85     13.75 o 
  -3  13   1      136.84      125.65     11.51 o 
  -2  13   1      166.25      185.23     12.67 o 
  -1  13   1     4447.52     4367.73     57.91 o 
   0  13   1      167.01      180.04     10.65 o 
   1  13   1      949.36     1031.17     20.85 o 
   2  13   1      832.66      837.74     21.27 o 
   3  13   1     1815.54     1773.60     28.50 o 
   4  13   1      692.06      722.17     18.39 o 
   5  13   1      272.85      290.10     13.72 o 
   6  13   1        0.04        2.21      6.68 o 
   7  13   1       56.94       39.85      9.53 o 
   8  13   1       58.78       54.90     21.05 o 
   9  13   1        0.01        5.26     18.30 o 
  -6  14   1        2.55       16.27     17.58 o 
  -5  14   1      967.12      948.86     53.82 o 
  -4  14   1        0.89       -7.30     12.08 o 
  -3  14   1     2091.77     2083.75     48.16 o 
  -2  14   1       62.78       63.59     13.10 o 
  -1  14   1     1302.50     1283.49     26.88 o 
   0  14   1      531.39      499.09     37.45 o 
   1  14   1     1891.29     1876.38     33.51 o 
   2  14   1     1477.54     1482.30     25.62 o 
   3  14   1      599.90      667.93     17.16 o 
   4  14   1     1160.79     1168.37     24.01 o 
   5  14   1       18.05       23.11      6.86 o 
   6  14   1     1213.49     1250.81     31.18 o 
   7  14   1       13.85       19.40     10.81 o 
   8  14   1      439.49      439.56     44.85 o 
  -6  15   1       27.53       54.54     21.77 o 
  -5  15   1        3.35      -13.99     13.99 o 
  -4  15   1       20.41       37.56     17.34 o 
  -3  15   1        4.54        2.94      6.61 o 
  -2  15   1      668.89      664.51     22.89 o 
  -1  15   1     1346.87     1359.02     38.25 o 
   0  15   1       81.68      118.31     16.45 o 
   1  15   1     1972.51     1958.80     47.61 o 
   2  15   1      163.17      162.73     10.51 o 
   3  15   1      366.24      331.40     14.80 o 
   4  15   1      270.96      285.33     13.98 o 
   5  15   1      222.19      212.08     15.66 o 
   6  15   1        1.22       -1.37      6.81 o 
   7  15   1        5.17       10.53     10.68 o 
   8  15   1       23.99       12.92     18.06 o 
  -5  16   1      925.79      915.25     56.10 o 
  -4  16   1       48.68       43.30     19.14 o 
  -3  16   1      613.57      617.95     36.92 o 
  -2  16   1       47.16       32.50      8.76 o 
  -1  16   1     2338.69     2256.80     52.80 o 
   0  16   1      195.52      182.98     17.64 o 
   1  16   1     1505.39     1407.85     40.85 o 
   2  16   1      511.93      506.03     25.03 o 
   3  16   1       96.82       94.98     14.77 o 
   4  16   1     2027.99     2011.23     52.14 o 
   5  16   1       36.06       44.49     17.34 o 
   6  16   1     1108.80     1161.16     57.41 o 
   7  16   1       16.74        5.14     14.59 o 
  -5  17   1       27.76       63.39     21.89 o 
  -4  17   1       93.54       84.56     24.40 o 
  -3  17   1       33.72       40.33      9.36 o 
  -2  17   1      110.69      104.87     12.72 o 
  -1  17   1       83.07       97.18     14.50 o 
   0  17   1      356.35      396.15     24.39 o 
   1  17   1      891.42      848.03     32.60 o 
   2  17   1      973.41      811.64     31.87 o 
   3  17   1     1050.35      950.07     35.33 o 
   4  17   1       86.35       52.50     12.77 o 
   5  17   1        2.07       -4.66     13.87 o 
   6  17   1       88.01       87.55     23.08 o 
   7  17   1        0.05       27.27     17.94 o 
  -4  18   1       19.95       26.43     19.86 o 
  -3  18   1     1009.59     1146.80     37.69 o 
  -2  18   1        0.15       -4.43      7.17 o 
  -1  18   1     1320.75     1225.00     40.28 o 
   0  18   1       83.40       76.38     13.74 o 
   1  18   1      301.54      299.12     23.62 o 
   2  18   1      943.21      909.19     35.40 o 
   3  18   1       78.99       68.00     14.17 o 
   4  18   1      996.86      990.46     37.46 o 
   5  18   1       15.82       14.83     16.03 o 
   6  18   1      764.28      788.22     50.59 o 
   7  18   1        1.15      -11.60     13.52 o 
  -4  19   1       16.68       63.27     23.08 o 
  -3  19   1        0.63       12.78     11.69 o 
  -2  19   1      235.36      225.81     18.29 o 
  -1  19   1       16.71       20.90      9.54 o 
   0  19   1     1063.21     1065.44     39.03 o 
   1  19   1       73.21       87.79     15.05 o 
   2  19   1      390.79      378.30     27.32 o 
   3  19   1      158.19      189.91     24.94 o 
   4  19   1       50.33       26.50     12.37 o 
   5  19   1       42.84       20.45     16.39 o 
   6  19   1       15.42       14.35     18.42 o 
  -3  20   1      923.28     1017.75     61.24 o 
  -2  20   1        0.94       16.00     10.85 o 
  -1  20   1      233.26      217.63     21.22 o 
   0  20   1      128.06      138.14     18.53 o 
   1  20   1      216.49      200.73     21.34 o 
   2  20   1      244.16      247.62     23.37 o 
   3  20   1       61.79       31.36     12.52 o 
   4  20   1      382.48      433.21     30.61 o 
   5  20   1       56.42       16.98     16.98 o 
   6  20   1      274.77      245.08     34.93 o 
  -2  21   1      332.94      344.70     23.49 o 
  -1  21   1        6.26        4.58      9.39 o 
   0  21   1      285.97      249.60     24.04 o 
   1  21   1       10.74       -8.54      8.54 o 
   2  21   1      397.10      334.90     38.99 o 
   3  21   1       33.85       34.77     13.20 o 
   4  21   1      147.59      179.04     21.48 o 
   5  21   1        0.67       10.88     17.34 o 
  -1  22   1      315.83      334.72     34.72 o 
   0  22   1       59.78       64.86     15.22 o 
   1  22   1       56.12       46.42     23.50 o 
   2  22   1       82.42       70.68     16.08 o 
   3  22   1       78.45       73.40     17.21 o 
   4  22   1      160.67      165.63     25.84 o 
   1  23   1        1.30        3.59     11.51 o 
   2  23   1      269.70      239.69     28.29 o 
  -2 -23   2       51.16       30.27     34.27 o 
  -1 -23   2      136.56      100.98     24.22 o 
  -4 -22   2       62.30       33.02     23.02 o 
  -3 -22   2      173.06      156.09     20.82 o 
  -2 -22   2      197.97      230.96     25.06 o 
  -1 -22   2      168.42      184.56     22.74 o 
   0 -22   2       36.86       30.54     13.28 o 
   1 -22   2       69.92       60.51     16.29 o 
  -5 -21   2      476.36      515.87     35.22 o 
  -4 -21   2       11.28       -0.25     10.53 o 
  -3 -21   2      530.15      552.65     31.16 o 
  -2 -21   2      128.45      125.87     18.59 o 
  -1 -21   2      191.11      188.73     26.73 o 
   0 -21   2      412.87      397.47     42.82 o 
   1 -21   2       88.21       76.38     18.42 o 
   2 -21   2      114.35       89.02     14.06 o 
  -6 -20   2       11.78       22.49     18.90 o 
  -5 -20   2       38.98       51.40     14.71 o 
  -4 -20   2       65.27       27.94     15.67 o 
  -3 -20   2      196.31      200.89     21.68 o 
  -2 -20   2      153.01      162.65     19.79 o 
  -1 -20   2      134.55      115.27     17.17 o 
   0 -20   2      168.00      166.33     33.97 o 
   1 -20   2       74.27       77.34     15.26 o 
   2 -20   2       73.82       77.42     17.08 o 
   3 -20   2       88.05       85.18     14.00 o 
  -6 -19   2        7.90        8.87     11.25 o 
  -5 -19   2      380.14      439.93     32.41 o 
  -4 -19   2       77.31       49.13     13.36 o 
  -3 -19   2      599.79      584.41     29.43 o 
  -2 -19   2       94.19       89.72     15.27 o 
  -1 -19   2      634.72      650.81     30.49 o 
   0 -19   2      587.13      616.41     30.67 o 
   1 -19   2      142.00      156.37     18.73 o 
   2 -19   2      448.52      443.31     23.79 o 
   3 -19   2       29.90       19.65     10.06 o 
   4 -19   2      699.60      777.34     56.34 o 
  -6 -18   2      137.26      131.77     14.91 o 
  -5 -18   2        0.70       -4.32     13.28 o 
  -4 -18   2      153.21      161.22     18.73 o 
  -3 -18   2      348.67      314.71     24.29 o 
  -2 -18   2      171.97      153.33     17.97 o 
  -1 -18   2      145.39      126.63     16.26 o 
   0 -18   2      660.46      635.06     66.38 o 
   1 -18   2      698.46      721.81     31.59 o 
   2 -18   2      374.28      401.06     26.92 o 
   3 -18   2       14.15       19.97     13.64 o 
   4 -18   2       50.57       45.21     23.08 o 
  -7 -17   2      320.85      316.60     35.40 o 
  -6 -17   2       16.71        8.38      8.07 o 
  -5 -17   2      818.14      793.08     46.71 o 
  -4 -17   2        1.44        6.46      9.21 o 
  -3 -17   2     1806.72     1811.70     49.34 o 
  -2 -17   2        4.37       -0.58      7.40 o 
  -1 -17   2      957.90      996.99     35.01 o 
   0 -17   2      338.31      375.10     57.59 o 
   1 -17   2      384.02      397.08     24.54 o 
   2 -17   2     1741.61     1744.57     47.59 o 
   3 -17   2        1.02       -6.75      6.75 o 
   4 -17   2      622.76      639.67     47.37 o 
   5 -17   2       10.24       51.79     21.05 o 
  -7 -16   2       50.59       41.38     17.94 o 
  -6 -16   2      153.15      126.48     13.80 o 
  -5 -16   2      278.72      292.00     22.66 o 
  -4 -16   2      152.28      159.84     24.76 o 
  -3 -16   2       17.68       34.35     10.49 o 
  -2 -16   2      500.81      507.71     67.88 o 
  -1 -16   2      852.54      784.75     34.69 o 
   0 -16   2     2234.78     2213.47    163.15 o 
   1 -16   2      937.98      916.44     33.07 o 
   2 -16   2      242.45      281.18     22.67 o 
   3 -16   2       36.80       17.32      8.40 o 
   4 -16   2        3.03        3.74      7.43 o 
   5 -16   2        8.59       -2.27     16.27 o 
  -8 -15   2       37.06       47.96     19.38 o 
  -7 -15   2      530.07      511.45     37.68 o 
  -6 -15   2       29.10       42.77      9.44 o 
  -5 -15   2     2532.84     2580.50     58.36 o 
  -4 -15   2      400.93      382.55     24.94 o 
  -3 -15   2     1569.98     1551.94     42.79 o 
  -2 -15   2       83.34       83.52     12.67 o 
  -1 -15   2     1555.41     1580.19     42.79 o 
   0 -15   2      996.29      941.32     31.58 o 
   1 -15   2        9.51       15.99      8.64 o 
   2 -15   2     2581.26     2459.26     54.60 o 
   3 -15   2       35.62       41.87     12.83 o 
   4 -15   2     1494.08     1554.50     45.38 o 
   5 -15   2        0.12        5.14     15.91 o 
   6 -15   2      521.36      474.97     47.60 o 
  -8 -14   2        2.20        8.54     38.16 o 
  -7 -14   2      304.38      289.22     47.96 o 
  -6 -14   2      256.37      244.24     23.51 o 
  -5 -14   2      379.31      374.23     16.99 o 
  -4 -14   2     1380.72     1383.11    103.94 o 
  -3 -14   2        0.15        8.16     12.62 o 
  -2 -14   2     3962.79     3828.83     70.78 o 
  -1 -14   2       39.98       63.07     14.17 o 
   0 -14   2      625.06      590.49     24.20 o 
   1 -14   2      230.47      227.96     17.59 o 
   2 -14   2     1163.44     1242.19     35.43 o 
   3 -14   2      448.57      364.61     36.58 o 
   4 -14   2      118.06       89.20     11.35 o 
   5 -14   2        8.29       16.75     16.39 o 
   6 -14   2       57.04       53.58     20.45 o 
  -8 -13   2        0.10        6.77      8.33 o 
  -7 -13   2      852.14      938.65     35.37 o 
  -6 -13   2        0.42       -2.28      6.75 o 
  -5 -13   2     2501.96     2516.86     38.31 o 
  -4 -13   2       44.39       41.62      7.48 o 
  -3 -13   2     2201.02     2139.91     30.61 o 
  -2 -13   2      946.38      897.40     16.97 o 
  -1 -13   2      451.58      482.26     23.92 o 
   0 -13   2     1323.52     1338.28     35.48 o 
   1 -13   2      119.75      110.43     12.55 o 
   2 -13   2     1333.47     1331.11     58.49 o 
   3 -13   2      311.74      310.43     16.46 o 
   4 -13   2     2869.95     2880.00     53.86 o 
   5 -13   2       27.84        2.99     14.83 o 
   6 -13   2      681.24      703.42     48.56 o 
   7 -13   2        0.16       22.49     17.34 o 
  -9 -12   2      393.25      419.10     25.96 o 
  -8 -12   2       12.44       19.26      9.29 o 
  -7 -12   2      499.81      473.95     20.90 o 
  -6 -12   2      574.41      555.11     17.78 o 
  -5 -12   2      100.72       96.29      8.94 o 
  -4 -12   2     2303.45     2266.35     38.75 o 
  -3 -12   2      699.39      709.40     20.60 o 
  -2 -12   2     9497.29     9103.13     86.09 o 
  -1 -12   2      154.45      140.27      8.46 o 
   0 -12   2     3835.33     3987.42     50.17 o 
   1 -12   2      100.08       94.06      9.57 o 
   2 -12   2     2677.30     2576.78     38.37 o 
   3 -12   2      115.08      111.81     10.82 o 
   4 -12   2     1008.00      970.62     25.31 o 
   5 -12   2        6.08       28.23     16.51 o 
   6 -12   2        4.11      -12.20     12.20 o 
   7 -12   2       21.89       35.28     18.06 o 
  -9 -11   2       95.18       86.02     16.10 o 
  -8 -11   2       82.83       91.43     15.03 o 
  -7 -11   2      732.81      755.23     30.98 o 
  -6 -11   2      177.34      158.78     12.85 o 
  -5 -11   2     2838.34     2775.99     41.91 o 
  -4 -11   2      131.41      124.78     10.25 o 
  -3 -11   2     2576.06     2615.40     33.69 o 
  -2 -11   2       24.57       34.76      6.89 o 
  -1 -11   2     1500.36     1437.19     28.23 o 
   0 -11   2     1801.19     1763.62     26.86 o 
   1 -11   2      483.59      492.34     21.97 o 
   2 -11   2      637.73      651.37     22.27 o 
   3 -11   2       14.75       33.37      7.33 o 
   4 -11   2     2308.57     2347.53     67.09 o 
   5 -11   2        0.94       13.99     14.59 o 
   6 -11   2     1468.39     1361.98     63.15 o 
   7 -11   2        4.27       -9.69     12.32 o 
  -9 -10   2      314.84      295.28     24.98 o 
  -8 -10   2        0.11        8.32      9.52 o 
  -7 -10   2      703.35      701.74     28.80 o 
  -6 -10   2      298.78      320.42     15.68 o 
  -5 -10   2      364.34      348.33     12.55 o 
  -4 -10   2     2217.63     2082.87     34.85 o 
  -3 -10   2        0.91        5.10      4.55 o 
  -2 -10   2     9748.91     9818.31    106.92 o 
  -1 -10   2      372.97      355.80     13.48 o 
   0 -10   2    12830.02    12824.14    130.07 o 
   1 -10   2        5.13        6.63      3.59 o 
   2 -10   2     6396.91     6720.44    107.11 o 
   3 -10   2        0.02        1.99      4.43 o 
   4 -10   2     2941.57     3033.37     50.86 o 
   5 -10   2       32.37       44.02     17.58 o 
   6 -10   2        7.74       11.48     14.11 o 
   7 -10   2      283.31      280.36     35.05 o 
   8 -10   2        0.58      -12.80     12.80 o 
  -9  -9   2      114.52      102.86     32.41 o 
  -8  -9   2      123.81      109.65     16.28 o 
  -7  -9   2      278.77      280.12     30.98 o 
  -6  -9   2      269.63      277.41     14.28 o 
  -5  -9   2     1454.32     1466.38     24.82 o 
  -4  -9   2       38.12       44.39      5.57 o 
  -3  -9   2     4529.68     4486.21     75.17 o 
  -2  -9   2      204.76      190.02      7.56 o 
  -1  -9   2     2823.43     2762.26     30.01 o 
   0  -9   2     1363.21     1706.29     24.63 o 
   1  -9   2      649.33      659.25     14.28 o 
   2  -9   2     4313.66     4478.91     68.39 o 
   3  -9   2      404.31      394.03     14.17 o 
   4  -9   2     1408.58     1458.90     28.07 o 
   5  -9   2      211.07      219.72     27.03 o 
   6  -9   2     1482.82     1472.26     62.79 o 
   7  -9   2       10.04       17.94     15.55 o 
   8  -9   2      419.51      379.04     41.98 o 
  -9  -8   2      306.78      339.81     38.16 o 
  -8  -8   2      210.13      202.87     40.97 o 
  -7  -8   2      938.50      937.21     32.62 o 
  -6  -8   2      303.97      341.73     20.02 o 
  -5  -8   2      340.77      345.77     11.50 o 
  -4  -8   2     1528.60     1540.57     23.93 o 
  -3  -8   2     1733.03     1864.04     29.87 o 
  -2  -8   2     2918.23     2788.81     31.43 o 
  -1  -8   2       14.25       47.79      9.48 o 
   0  -8   2    31153.13    30335.75    288.90 o 
   1  -8   2       27.13       11.65      7.54 o 
   2  -8   2    10134.88     9908.98    183.12 o 
   3  -8   2      528.23      606.94     16.51 o 
   4  -8   2     1851.04     1885.69     31.69 o 
   5  -8   2      246.77      243.64     28.23 o 
   6  -8   2      237.18      223.07     28.47 o 
   7  -8   2      641.84      557.85     41.74 o 
   8  -8   2        0.17       17.94     16.15 o 
  -9  -7   2       57.39       45.47     13.74 o 
  -8  -7   2      114.24      118.66     52.21 o 
  -7  -7   2      194.71      190.45     18.22 o 
  -6  -7   2      266.10      232.21     20.63 o 
  -5  -7   2      261.02      237.11     11.79 o 
  -4  -7   2     1513.93     1517.86     22.96 o 
  -3  -7   2    11740.20    11708.21    120.17 o 
  -2  -7   2       96.09      151.82      7.46 o 
  -1  -7   2     3723.96     3742.87     36.74 o 
   0  -7   2      455.29      489.32     11.56 o 
   1  -7   2       96.45       92.16      8.31 o 
   2  -7   2    10353.24    10660.00    191.97 o 
   3  -7   2      959.63     1016.58     20.62 o 
   4  -7   2     1619.92     1664.05     28.25 o 
   5  -7   2      542.95      533.78     26.25 o 
   6  -7   2      827.11      948.14     47.60 o 
   7  -7   2       36.58       21.65     15.79 o 
   8  -7   2      535.47      500.92     40.43 o 
  -9  -6   2      576.41      622.70     31.26 o 
  -8  -6   2      327.53      297.44     23.81 o 
  -7  -6   2     2076.66     2025.27     50.01 o 
  -6  -6   2      226.38      210.59     17.13 o 
  -5  -6   2     1028.64      980.19     21.42 o 
  -4  -6   2     3586.98     3570.99     40.95 o 
  -3  -6   2       58.40       72.04      6.11 o 
  -2  -6   2    21692.57    21024.78    202.11 o 
  -1  -6   2     2549.64     2753.42     34.17 o 
   0  -6   2    13567.40    13946.62    134.07 o 
   1  -6   2        0.12       -2.83      2.83 o 
   2  -6   2    13219.64    12267.34    773.09 o 
   3  -6   2      690.95      629.57     15.38 o 
   4  -6   2     1350.86     1298.83     43.16 o 
   5  -6   2      782.10      771.68     70.87 o 
   6  -6   2     1365.55     1258.28     53.47 o 
   7  -6   2      353.74      383.70     37.20 o 
   8  -6   2       29.68        7.06     14.95 o 
   9  -6   2      155.83      156.57     29.42 o 
  -9  -5   2       14.56       13.50     11.67 o 
  -8  -5   2      125.46      129.88     17.31 o 
  -7  -5   2      565.05      599.30     51.13 o 
  -6  -5   2      785.39      733.13     29.72 o 
  -5  -5   2      961.17      946.30     20.30 o 
  -4  -5   2     7703.10     7500.43     70.65 o 
  -3  -5   2     4730.33     4733.40     47.17 o 
  -2  -5   2     2557.44     2543.45     32.38 o 
  -1  -5   2      733.55      725.99     16.91 o 
   0  -5   2     7247.66     7493.74    111.83 o 
   1  -5   2      263.92      262.18     10.11 o 
   2  -5   2     1292.17     1247.27     23.89 o 
   3  -5   2      670.42      663.09     14.80 o 
   4  -5   2     5205.30     5206.36    104.48 o 
   5  -5   2       62.10       62.18      9.75 o 
   6  -5   2      581.90      610.72     36.24 o 
   7  -5   2      318.02      277.97     31.10 o 
   8  -5   2      299.24      287.54     33.97 o 
   9  -5   2        2.31       16.86     16.75 o 
  -9  -4   2      723.31      700.53     33.48 o 
  -8  -4   2      101.91      104.70     16.28 o 
  -7  -4   2     2357.74     2286.11     54.04 o 
  -6  -4   2     1411.47     1417.52     38.34 o 
  -5  -4   2     1184.60     1207.00     29.50 o 
  -4  -4   2     4709.30     4534.88     54.32 o 
  -3  -4   2       79.03       95.60      5.20 o 
  -2  -4   2    18389.93    17830.90    170.04 o 
  -1  -4   2       79.05       97.70      6.51 o 
   0  -4   2    11150.07    10844.55    129.81 o 
   1  -4   2     3513.70     3704.87     50.69 o 
   2  -4   2    12995.08    12997.58    127.62 o 
   3  -4   2     1751.26     1948.10     27.27 o 
   4  -4   2     7884.69     7737.84    103.58 o 
   5  -4   2     1116.30     1122.26     28.77 o 
   6  -4   2     1188.15     1191.90     50.12 o 
   7  -4   2      554.17      536.44     35.88 o 
   8  -4   2       56.13       43.30     16.98 o 
   9  -4   2      553.05      502.36     40.79 o 
  -9  -3   2       21.58       10.77     12.98 o 
  -8  -3   2      217.14      228.80     21.48 o 
  -7  -3   2      425.36      439.33     23.89 o 
  -6  -3   2     2455.68     2301.78     50.77 o 
  -5  -3   2     2409.21     2364.84     34.09 o 
  -4  -3   2     3756.48     3701.37     45.44 o 
  -3  -3   2       25.23       39.30      3.36 o 
  -2  -3   2     6907.03     6942.00     61.43 o 
  -1  -3   2      304.27      294.35      9.27 o 
   0  -3   2      298.65      279.64      8.92 o 
   1  -3   2      222.86      262.98      8.88 o 
   2  -3   2        7.56        9.51      2.84 o 
   3  -3   2       19.79       19.99      4.75 o 
   4  -3   2     5872.57     5950.61     69.13 o 
   5  -3   2      101.86       90.59      8.33 o 
   6  -3   2     2134.36     2225.53     99.28 o 
   7  -3   2      653.46      601.15     36.96 o 
   8  -3   2      248.44      286.34     32.77 o 
   9  -3   2       46.80       42.82     18.90 o 
  -9  -2   2      539.30      543.19     54.00 o 
  -8  -2   2        1.06       -6.20     10.47 o 
  -7  -2   2     1447.96     1494.95     42.99 o 
  -6  -2   2     2252.42     2316.61     51.09 o 
  -5  -2   2     1691.84     1646.27     38.63 o 
  -4  -2   2     8283.61     8117.54     85.82 o 
  -3  -2   2     4549.00     4736.12     52.39 o 
  -2  -2   2     1237.79     1060.88     14.58 o 
  -1  -2   2      332.16      374.30      9.43 o 
   0  -2   2    21283.83    20955.96    187.45 o 
   1  -2   2        6.34       -2.87      2.87 o 
   2  -2   2     4294.64     4144.21     69.13 o 
   3  -2   2     3242.89     3539.10     42.99 o 
   4  -2   2    13329.90    13433.78    137.32 o 
   5  -2   2     2113.18     2063.30     32.89 o 
   6  -2   2     1314.27     1320.21     37.87 o 
   7  -2   2      852.90      846.97     32.27 o 
   8  -2   2      133.41      127.91     23.14 o 
   9  -2   2      572.62      558.57     40.79 o 
  -9  -1   2       19.82       18.63     16.45 o 
  -8  -1   2      397.35      418.47     28.35 o 
  -7  -1   2      165.29      162.65     25.36 o 
  -6  -1   2     2076.19     1975.46    105.49 o 
  -5  -1   2     1107.54     1046.10     59.57 o 
  -4  -1   2     2503.90     2462.57     45.87 o 
  -3  -1   2        1.97        0.54      2.13 o 
  -2  -1   2    11197.76    11431.23     94.96 o 
  -1  -1   2     4015.66     4178.55     36.52 o 
   0  -1   2      337.02      286.10      4.10 o 
   1  -1   2      640.27      703.71     12.90 o 
   2  -1   2     3553.89     3494.32     36.86 o 
   3  -1   2     5144.86     5227.20     57.84 o 
   4  -1   2     2215.10     2246.02     32.06 o 
   5  -1   2     1118.32     1045.58     21.36 o 
   6  -1   2     3236.84     3013.42    131.45 o 
   7  -1   2      203.71      233.09     20.12 o 
   8  -1   2      174.86      178.53     20.45 o 
   9  -1   2       37.40       30.04     15.85 o 
  -9   0   2      415.01      436.17     32.24 o 
  -8   0   2       30.10        7.41     11.45 o 
  -7   0   2     1031.25     1045.14     55.20 o 
  -6   0   2        1.13       -7.48      7.48 o 
  -5   0   2     3410.86     3413.07     62.08 o 
  -4   0   2    13011.04    13027.31    167.90 o 
  -3   0   2     2782.26     2800.27     46.25 o 
  -2   0   2    11069.16    11018.79    135.42 o 
  -1   0   2     8913.95     9176.28     75.53 o 
   0   0   2    28317.09    26376.12    394.85 o 
   1   0   2       72.62       76.23      4.55 o 
   2   0   2     6259.11     6381.37     66.13 o 
   3   0   2      108.00      113.17      7.36 o 
   4   0   2    10269.85    10337.35    134.51 o 
   5   0   2      255.33      227.16     15.89 o 
   6   0   2     1277.36     1311.75     38.21 o 
   7   0   2     1161.81     1222.01     37.26 o 
   8   0   2      243.30      221.47     21.38 o 
   9   0   2      494.63      501.69     30.46 o 
  -9   1   2       26.45       20.73     14.05 o 
  -8   1   2      648.56      625.20     31.26 o 
  -7   1   2       44.35       36.19     20.69 o 
  -6   1   2      451.46      423.36     22.09 o 
  -5   1   2       25.32       13.60      8.05 o 
  -4   1   2     7150.46     7221.57    124.63 o 
  -3   1   2     3350.80     3249.63     52.17 o 
  -2   1   2     3016.53     3032.18     45.37 o 
  -1   1   2     1036.73     1064.45     36.24 o 
   0   1   2        8.03       11.20      1.65 o 
   1   1   2      969.46     1084.19     14.97 o 
   2   1   2       32.08       26.30      3.67 o 
   3   1   2     4405.15     4192.67     48.75 o 
   4   1   2     1054.14     1016.09     24.62 o 
   5   1   2      995.62      940.80     26.47 o 
   6   1   2      696.30      668.49     34.81 o 
   7   1   2      182.23      180.07     17.45 o 
   8   1   2      249.02      244.62     21.80 o 
   9   1   2       30.78       35.85     15.43 o 
  -9   2   2      408.01      388.67     31.73 o 
  -8   2   2        6.33       -2.67     11.50 o 
  -7   2   2      731.97      759.09     39.17 o 
  -6   2   2        1.50       -7.59      7.59 o 
  -5   2   2     1927.06     1827.83     42.78 o 
  -4   2   2     2657.05     2588.09     48.96 o 
  -3   2   2      422.23      393.03     23.56 o 
  -2   2   2    15219.27    15301.84    126.60 o 
  -1   2   2        0.04       -3.29      3.29 o 
   0   2   2    52902.58    48789.43    613.93 o 
   1   2   2     1661.40     1671.16     16.41 o 
   2   2   2   149210.86   116185.16   1806.67 o 
   3   2   2     1724.23     1737.11     25.07 o 
   4   2   2      512.22      576.22     14.97 o 
   5   2   2      318.76      335.12     15.82 o 
   6   2   2      707.18      679.07     36.96 o 
   7   2   2     1203.58     1184.59     56.63 o 
   8   2   2      296.06      295.15     31.88 o 
   9   2   2      479.92      441.48     27.93 o 
  -9   3   2      154.72      162.95     28.83 o 
  -8   3   2      889.04      956.24     39.76 o 
  -7   3   2       17.04        8.20     10.98 o 
  -6   3   2     1460.08     1511.30     42.56 o 
  -5   3   2      323.22      280.89     19.45 o 
  -4   3   2     6014.38     5912.52     89.96 o 
  -3   3   2     2893.81     3036.91     30.58 o 
  -2   3   2    12123.33    12558.12    105.69 o 
  -1   3   2       25.10       31.74      3.54 o 
   0   3   2     7413.85     7585.00     96.98 o 
   1   3   2      110.78      120.40     23.26 o 
   2   3   2      188.19      182.98      8.52 o 
   3   3   2     7915.18     7760.93     81.31 o 
   4   3   2     1967.53     1956.11     30.04 o 
   5   3   2      513.02      502.16     20.03 o 
   6   3   2       87.63       87.34     11.85 o 
   7   3   2     1243.32     1191.04     43.90 o 
   8   3   2      328.46      304.06     26.55 o 
   9   3   2      112.28      105.65     17.22 o 
  -9   4   2      303.76      336.10     40.67 o 
  -8   4   2       73.97       67.85     16.86 o 
  -7   4   2      334.87      328.68     25.92 o 
  -6   4   2       58.11       46.58     12.33 o 
  -5   4   2      695.06      782.59     40.91 o 
  -4   4   2       68.52       69.52      5.67 o 
  -3   4   2       10.39       20.94      2.94 o 
  -2   4   2    24985.56    25062.44    205.77 o 
  -1   4   2       42.56       50.71     10.11 o 
   0   4   2    41948.38    39450.11    576.62 o 
   1   4   2    13040.79    13361.32    163.39 o 
   2   4   2     5761.35     5502.52     54.74 o 
   3   4   2      610.14      622.18     22.52 o 
   4   4   2    13199.85    13220.19    135.28 o 
   5   4   2     1339.91     1343.14     31.94 o 
   6   4   2     1786.45     1746.54     42.76 o 
   7   4   2      263.69      239.49     19.11 o 
   8   4   2       29.78       37.10     12.33 o 
   9   4   2      505.64      513.85     27.74 o 
  -8   5   2      750.56      731.29     48.20 o 
  -7   5   2       22.45       21.81     13.05 o 
  -6   5   2     3252.30     3270.79    102.09 o 
  -5   5   2       74.50       71.00     12.61 o 
  -4   5   2     3737.42     3919.27     41.18 o 
  -3   5   2       10.32        7.75      2.83 o 
  -2   5   2    11888.72    11911.28    117.72 o 
  -1   5   2      315.44      345.85     10.61 o 
   0   5   2      289.08      337.67     13.34 o 
   1   5   2      218.55      232.48      7.86 o 
   2   5   2     2985.63     2985.79     36.08 o 
   3   5   2     8732.39     8725.35     79.67 o 
   4   5   2       15.90       15.68      5.16 o 
   5   5   2     4094.61     4054.36     53.91 o 
   6   5   2        4.47        3.24      7.95 o 
   7   5   2     2039.39     1890.93     45.03 o 
   8   5   2      278.38      253.89     20.88 o 
   9   5   2      191.92      224.35     52.27 o 
  -8   6   2      145.22      100.83     23.92 o 
  -7   6   2      358.20      378.20     38.75 o 
  -6   6   2        0.08       18.17     11.88 o 
  -5   6   2       20.33       26.83     10.82 o 
  -4   6   2     2256.43     2330.95     28.96 o 
  -3   6   2       27.29       25.15      4.06 o 
  -2   6   2     5584.43     5952.78    125.62 o 
  -1   6   2        3.24       -2.73      2.73 o 
   0   6   2     3652.48     3523.11     50.65 o 
   1   6   2       50.57       50.15      4.61 o 
   2   6   2     5414.10     5065.16     57.98 o 
   3   6   2        6.94        6.52      3.06 o 
   4   6   2    28821.46    28414.80    240.84 o 
   5   6   2     1704.09     1627.36     29.43 o 
   6   6   2      810.14      873.49     55.74 o 
   7   6   2      196.55      191.66     17.25 o 
   8   6   2       38.39       45.90     11.87 o 
   9   6   2      353.18      351.84     25.99 o 
  -8   7   2      169.42      173.91     29.90 o 
  -7   7   2       47.23       30.74     16.86 o 
  -6   7   2     3295.89     3153.48     96.40 o 
  -5   7   2       83.70       56.22     16.75 o 
  -4   7   2     2653.27     2744.24     70.83 o 
  -3   7   2      310.75      366.07     11.32 o 
  -2   7   2     8126.88     8377.16     88.97 o 
  -1   7   2        1.36        8.68      2.93 o 
   0   7   2     5805.16     6247.03     83.15 o 
   1   7   2        3.14        4.39      3.21 o 
   2   7   2     1641.28     1703.94     26.36 o 
   3   7   2     4637.66     4649.62     55.56 o 
   4   7   2       30.23       46.74      6.04 o 
   5   7   2     9628.15     9317.77     91.45 o 
   6   7   2       72.48       62.66     10.52 o 
   7   7   2     2308.62     2371.35     65.67 o 
   8   7   2       18.12        9.81      9.63 o 
   9   7   2      158.01      201.74     19.96 o 
  -8   8   2        1.07      -14.47     14.47 o 
  -7   8   2      251.37      210.27     30.26 o 
  -6   8   2        8.47       25.96     15.31 o 
  -5   8   2       46.98       76.31     18.30 o 
  -4   8   2      979.16      993.24     26.84 o 
  -3   8   2       52.07       79.21      7.05 o 
  -2   8   2      127.57      120.97      8.03 o 
  -1   8   2     6402.40     6967.90     77.08 o 
   0   8   2    13729.71    14298.96    142.75 o 
   1   8   2      595.17      715.28     16.72 o 
   2   8   2    11164.18    10611.29    111.76 o 
   3   8   2      205.22      204.29     12.61 o 
   4   8   2     4909.64     4860.65     52.27 o 
   5   8   2       73.45       55.81      6.86 o 
   6   8   2      590.75      644.72     19.25 o 
   7   8   2      572.80      611.03     26.01 o 
   8   8   2       19.16       26.56     15.11 o 
   9   8   2      213.05      179.53     30.14 o 
  -8   9   2      206.12      222.95     34.21 o 
  -7   9   2        4.57       -4.07     12.08 o 
  -6   9   2     1401.25     1360.19     61.48 o 
  -5   9   2       51.92       40.31     17.46 o 
  -4   9   2     4496.40     4587.74     95.47 o 
  -3   9   2      131.20      134.71      9.27 o 
  -2   9   2     5323.02     5501.85     65.75 o 
  -1   9   2      150.55      179.32      8.61 o 
   0   9   2    19011.73    19255.28    189.29 o 
   1   9   2     2522.06     2585.25     35.58 o 
   2   9   2        6.06        4.57      3.86 o 
   3   9   2     5621.46     5547.39     67.28 o 
   4   9   2      655.96      647.80     17.74 o 
   5   9   2     2973.31     2979.15     39.10 o 
   6   9   2      179.38      195.78     12.62 o 
   7   9   2     1807.92     1846.34     37.80 o 
   8   9   2       36.96       16.70      8.30 o 
   9   9   2      231.96      183.48     30.62 o 
  -7  10   2       96.15      126.43     26.31 o 
  -6  10   2        0.07      -11.00     11.00 o 
  -5  10   2      285.99      260.51     30.38 o 
  -4  10   2      230.83      286.71     16.82 o 
  -3  10   2      313.81      326.95     13.21 o 
  -2  10   2     3595.60     3530.88     48.57 o 
  -1  10   2      698.38      765.10     24.39 o 
   0  10   2     4802.57     5128.43     61.55 o 
   1  10   2      847.42      796.86     18.41 o 
   2  10   2     2285.73     2074.99     32.51 o 
   3  10   2      650.95      646.44     17.98 o 
   4  10   2     1337.41     1336.45     61.67 o 
   5  10   2        2.98        0.64      5.04 o 
   6  10   2     1198.17     1139.87     23.97 o 
   7  10   2      132.72      132.09     12.71 o 
   8  10   2        0.58        2.32      9.37 o 
   9  10   2      129.28      146.40     29.18 o 
  -7  11   2        2.33        1.79     14.11 o 
  -6  11   2      672.09      691.10     45.81 o 
  -5  11   2        0.83       -4.55     12.56 o 
  -4  11   2     4768.66     4702.53    121.40 o 
  -3  11   2       15.32        6.46      5.75 o 
  -2  11   2     3507.52     3522.19     42.72 o 
  -1  11   2      683.32      726.72     18.27 o 
   0  11   2     4480.30     4414.20     56.00 o 
   1  11   2     3091.43     3096.13     39.22 o 
   2  11   2     1146.83     1160.09     20.66 o 
   3  11   2     5274.46     5197.96     65.81 o 
   4  11   2      156.71      143.31     13.54 o 
   5  11   2      819.60      781.33     22.93 o 
   6  11   2      238.08      243.17     13.09 o 
   7  11   2     1083.41     1121.58     24.89 o 
   8  11   2        0.91        0.00     14.47 o 
   9  11   2      342.73      342.92     41.26 o 
  -7  12   2      102.75      131.69     27.75 o 
  -6  12   2       17.44       35.05     17.58 o 
  -5  12   2      226.83      237.66     31.22 o 
  -4  12   2       31.24       27.39     15.19 o 
  -3  12   2        3.85        6.50      6.32 o 
  -2  12   2     3376.70     3451.56     43.26 o 
  -1  12   2      339.09      336.90     13.46 o 
   0  12   2     1911.63     1931.16     32.46 o 
   1  12   2     3045.77     3062.54     37.98 o 
   2  12   2      478.83      471.04     13.57 o 
   3  12   2     1044.53     1074.21     21.19 o 
   4  12   2      927.61      949.70     28.78 o 
   5  12   2        9.05       15.07      6.14 o 
   6  12   2      243.70      249.07     13.81 o 
   7  12   2       17.37       16.16      7.79 o 
   8  12   2       32.75       53.11     20.81 o 
   9  12   2       55.50      120.45     28.83 o 
  -6  13   2      846.68      887.74     54.18 o 
  -5  13   2        2.94       19.97     14.59 o 
  -4  13   2     1165.06     1155.30     54.90 o 
  -3  13   2       31.77       22.98      6.29 o 
  -2  13   2     3635.77     3686.20     46.31 o 
  -1  13   2      943.80      972.98     29.72 o 
   0  13   2     1090.65     1104.34     30.44 o 
   1  13   2     1334.66     1350.95     22.94 o 
   2  13   2     3487.59     3436.13     42.94 o 
   3  13   2     2732.52     2749.06     37.97 o 
   4  13   2       25.55       33.40      6.42 o 
   5  13   2     1590.56     1660.42     29.43 o 
   6  13   2       39.18       35.60      7.31 o 
   7  13   2      646.12      720.60     31.32 o 
   8  13   2       20.20       35.40     19.97 o 
   9  13   2      258.06      235.99     36.72 o 
  -6  14   2       29.19       28.47     19.02 o 
  -5  14   2        0.02       27.75     16.63 o 
  -4  14   2       10.83       10.76     14.23 o 
  -3  14   2      145.37      158.98     11.19 o 
  -2  14   2       94.99       79.42     10.76 o 
  -1  14   2      436.97      397.82     28.31 o 
   0  14   2     3043.95     3004.10     45.69 o 
   1  14   2      524.32      508.89     17.12 o 
   2  14   2      542.24      545.50     15.35 o 
   3  14   2     1043.90     1027.17     21.99 o 
   4  14   2      111.42       93.09      9.16 o 
   5  14   2      170.81      178.46     11.72 o 
   6  14   2       96.85       87.25     11.86 o 
   7  14   2        3.50       -7.89      9.01 o 
   8  14   2        0.72      -11.00     16.39 o 
  -6  15   2      654.59      736.79     52.15 o 
  -5  15   2        2.24        4.55     15.55 o 
  -4  15   2      476.81      503.43     39.71 o 
  -3  15   2       25.22       14.55      8.73 o 
  -2  15   2     2247.50     2272.99     53.77 o 
  -1  15   2        3.99        6.23      7.58 o 
   0  15   2     1532.33     1454.94     34.43 o 
   1  15   2     1655.00     1683.82     33.04 o 
   2  15   2     2200.16     2048.70     37.35 o 
   3  15   2      346.42      323.39     13.81 o 
   4  15   2      241.65      260.76     14.15 o 
   5  15   2     1715.34     1757.81     31.63 o 
   6  15   2        7.92        3.75      7.57 o 
   7  15   2      519.35      566.44     45.75 o 
   8  15   2        9.72       -0.96     16.27 o 
  -5  16   2        7.31       22.37     18.54 o 
  -4  16   2        8.34       -9.45     14.11 o 
  -3  16   2       69.21       75.29     10.84 o 
  -2  16   2       15.92        6.60      6.50 o 
  -1  16   2      258.07      227.98     16.19 o 
   0  16   2      365.77      348.27     35.22 o 
   1  16   2       80.64       86.52     13.66 o 
   2  16   2      844.14      796.55     35.82 o 
   3  16   2     1500.01     1518.95     33.35 o 
   4  16   2      904.34      930.93     22.86 o 
   5  16   2      285.86      299.68     18.23 o 
   6  16   2      142.47      164.59     15.30 o 
   7  16   2       31.08       20.12     16.39 o 
   8  16   2        9.28       14.71     19.14 o 
  -5  17   2       11.16       21.77     21.17 o 
  -4  17   2      973.11     1054.23     59.68 o 
  -3  17   2       14.11        9.80      7.66 o 
  -2  17   2      741.85      754.81     39.35 o 
  -1  17   2       10.49        4.77      8.02 o 
   0  17   2     2002.41     1864.74     49.09 o 
   1  17   2      222.27      207.54     19.56 o 
   2  17   2      171.14      160.89     21.71 o 
   3  17   2     1039.35     1049.87     37.17 o 
   4  17   2      294.89      321.97     24.48 o 
   5  17   2      855.78      888.21     50.71 o 
   6  17   2       11.95       32.53     18.18 o 
   7  17   2      575.75      708.56     48.32 o 
  -4  18   2       17.65       -0.48     16.98 o 
  -3  18   2      136.27      187.30     20.21 o 
  -2  18   2        5.54       -6.50      6.93 o 
  -1  18   2      444.96      464.14     31.11 o 
   0  18   2        8.27        3.67      9.06 o 
   1  18   2      520.76      556.35     28.37 o 
   2  18   2      811.21      810.68     33.48 o 
   3  18   2       93.86      110.68     16.11 o 
   4  18   2        7.97       -8.50      8.50 o 
   5  18   2      166.96      114.59     23.56 o 
   6  18   2        0.17       11.48     15.79 o 
   7  18   2        0.05      -13.99     15.19 o 
  -4  19   2      493.65      635.48     50.00 o 
  -3  19   2        0.12       39.11     21.41 o 
  -2  19   2      893.38      897.75     29.62 o 
  -1  19   2        5.52        0.45      7.95 o 
   0  19   2      430.76      431.19     31.94 o 
   1  19   2       99.23      116.35     16.61 o 
   2  19   2       99.01      100.26     16.53 o 
   3  19   2     1279.25     1159.27     59.09 o 
   4  19   2       38.28       32.22     15.49 o 
   5  19   2      432.92      475.44     44.97 o 
   6  19   2       41.53       12.08     17.82 o 
  -3  20   2      180.07      225.82     36.60 o 
  -2  20   2        4.26       16.70      9.92 o 
  -1  20   2      476.27      481.72     23.80 o 
   0  20   2        8.62        8.79      9.92 o 
   1  20   2      506.43      523.39     29.52 o 
   2  20   2       88.87       61.42     14.21 o 
   3  20   2      262.02      269.33     24.41 o 
   4  20   2       16.90       22.98     11.60 o 
   5  20   2       50.45       50.36     20.45 o 
   6  20   2        4.07        8.73     17.58 o 
  -2  21   2      682.76      867.48     31.99 o 
  -1  21   2       26.04       65.13     12.82 o 
   0  21   2      187.75      225.26     23.67 o 
   1  21   2       49.57       66.70     14.95 o 
   2  21   2      104.48       79.66     16.53 o 
   3  21   2      288.27      278.95     25.73 o 
   4  21   2       36.72       19.26     18.54 o 
   5  21   2      222.25      214.94     34.09 o 
  -1  22   2      355.79      398.85     25.53 o 
   0  22   2       10.93       15.42     10.89 o 
   1  22   2      296.91      283.18     26.48 o 
   2  22   2        0.26       -3.90     10.45 o 
   3  22   2      265.75      284.98     26.97 o 
   4  22   2        0.98      -12.68     13.99 o 
   1  23   2        6.69      -12.32     12.32 o 
   2  23   2       71.91       88.99     18.35 o 
  -4 -22   3      665.56      666.12     35.37 o 
  -3 -22   3        3.50       -2.87     11.75 o 
  -2 -22   3      385.63      386.49     76.25 o 
  -1 -22   3      223.71      197.15     22.80 o 
   0 -22   3       46.02       41.06     14.67 o 
   1 -22   3      117.31      113.15     18.72 o 
  -5 -21   3        2.94        4.29     11.71 o 
  -4 -21   3      129.76      131.38     19.37 o 
  -3 -21   3      247.93      245.70     24.09 o 
  -2 -21   3       60.31       58.54     14.81 o 
  -1 -21   3      289.77      283.02     25.50 o 
   0 -21   3      185.48      166.08     20.84 o 
   1 -21   3      112.52      106.77     25.36 o 
   2 -21   3       23.10        5.37     13.61 o 
  -6 -20   3      421.49      448.11     59.15 o 
  -5 -20   3        6.70        0.03     10.76 o 
  -4 -20   3      722.50      733.73     34.46 o 
  -3 -20   3       89.49       82.67     15.38 o 
  -2 -20   3      548.48      527.16     28.95 o 
  -1 -20   3      236.99      267.02     23.97 o 
   0 -20   3      360.22      322.79     26.35 o 
   1 -20   3      534.32      481.88     27.70 o 
   2 -20   3       13.92       -4.19      9.73 o 
   3 -20   3      186.71      157.44     16.60 o 
  -6 -19   3        5.35        4.42      8.72 o 
  -5 -19   3        7.57        7.38     11.50 o 
  -4 -19   3      223.00      217.93     21.88 o 
  -3 -19   3      195.29      201.38     21.40 o 
  -2 -19   3        0.39       -2.91     13.81 o 
  -1 -19   3      477.49      437.79     27.41 o 
   0 -19   3       70.35       50.47     13.28 o 
   1 -19   3      540.30      545.57     28.36 o 
   2 -19   3      147.34      171.04     19.53 o 
   3 -19   3      112.57      116.86     14.50 o 
   4 -19   3       43.73       69.97     25.96 o 
  -7 -18   3        0.60        2.39     14.95 o 
  -6 -18   3      353.21      382.64     22.79 o 
  -5 -18   3       35.44       35.87     12.31 o 
  -4 -18   3      952.96      959.50     36.87 o 
  -3 -18   3      161.83      182.93     19.48 o 
  -2 -18   3      917.30      931.33     35.88 o 
  -1 -18   3      217.85      230.68     41.56 o 
   0 -18   3      857.27      842.45     51.49 o 
   1 -18   3      513.29      553.16     28.46 o 
   2 -18   3       97.61       92.98     25.48 o 
   3 -18   3      497.04      507.48     23.49 o 
   4 -18   3        3.69       -8.73     16.63 o 
  -7 -17   3       72.65       69.61     21.41 o 
  -6 -17   3       12.14       22.41      9.14 o 
  -5 -17   3      179.24      154.97     24.16 o 
  -4 -17   3       41.88       34.23     10.73 o 
  -3 -17   3      434.88      401.20     36.48 o 
  -2 -17   3       63.42       82.78     13.45 o 
  -1 -17   3      240.62      252.04     21.27 o 
   0 -17   3      588.39      573.72     27.26 o 
   1 -17   3     1998.58     1937.85     50.99 o 
   2 -17   3      259.69      255.48     21.50 o 
   3 -17   3      336.36      395.25     21.60 o 
   4 -17   3        2.88        5.24      8.18 o 
   5 -17   3       25.18       56.93     23.08 o 
  -7 -16   3        1.63       -1.44     13.64 o 
  -6 -16   3      238.12      227.12     16.79 o 
  -5 -16   3        5.74       18.16      9.89 o 
  -4 -16   3     2470.14     2517.64     58.60 o 
  -3 -16   3      102.67       90.86     14.21 o 
  -2 -16   3     1617.13     1517.76     43.04 o 
  -1 -16   3      326.55      338.47     23.15 o 
   0 -16   3     1482.19     1404.21     40.90 o 
   1 -16   3      205.83      262.54     21.14 o 
   2 -16   3       38.60       37.08     11.35 o 
   3 -16   3     2378.81     2247.82     51.61 o 
   4 -16   3        0.38       -5.63      7.27 o 
   5 -16   3      511.73      574.84     45.69 o 
  -8 -15   3      319.87      358.59     39.35 o 
  -7 -15   3       14.76       13.64     14.95 o 
  -6 -15   3      251.77      237.93     16.76 o 
  -5 -15   3      808.02      763.93     32.47 o 
  -4 -15   3      264.99      276.92     21.01 o 
  -3 -15   3      931.88      889.66     32.43 o 
  -2 -15   3      602.14      593.69     25.74 o 
  -1 -15   3      970.11      890.72     31.20 o 
   0 -15   3      198.07      160.69     15.98 o 
   1 -15   3     1569.88     1644.51     59.92 o 
   2 -15   3       51.02       37.84     11.03 o 
   3 -15   3      352.86      406.74     19.87 o 
   4 -15   3       21.19       11.06     13.57 o 
   5 -15   3      108.64      136.83     27.27 o 
   6 -15   3       16.74       46.53     21.65 o 
  -8 -14   3      311.42      308.83     36.24 o 
  -7 -14   3        6.85       24.52     15.43 o 
  -6 -14   3     1115.56     1226.26     34.63 o 
  -5 -14   3       17.75       15.21      8.70 o 
  -4 -14   3     3347.47     3272.11     90.07 o 
  -3 -14   3     1368.65     1313.74     73.62 o 
  -2 -14   3     1369.21     1372.14     38.39 o 
  -1 -14   3     2192.77     2084.68     48.12 o 
   0 -14   3       11.66       18.52     20.09 o 
   1 -14   3      897.70      879.26     29.77 o 
   2 -14   3      453.03      430.24     21.48 o 
   3 -14   3     2865.50     2587.45    103.28 o 
   4 -14   3        0.02       -7.08      7.08 o 
   5 -14   3      720.55      762.74     49.40 o 
   6 -14   3        0.09        4.07     14.95 o 
  -8 -13   3      569.24      528.90     31.04 o 
  -7 -13   3       54.47       69.29     13.91 o 
  -6 -13   3     1049.64     1041.37     24.21 o 
  -5 -13   3      507.56      519.44     16.65 o 
  -4 -13   3      225.00      243.17     14.35 o 
  -3 -13   3     1500.85     1494.93     29.28 o 
  -2 -13   3      566.38      586.58     23.68 o 
  -1 -13   3     6958.76     6826.86    104.23 o 
   0 -13   3     2511.26     2508.35     54.12 o 
   1 -13   3     2314.24     2323.69     49.63 o 
   2 -13   3       15.27       11.28      7.13 o 
   3 -13   3     1101.32     1041.95     34.64 o 
   4 -13   3       31.72       21.84      7.98 o 
   5 -13   3       57.84       87.31     22.49 o 
   6 -13   3       18.23       35.16     18.30 o 
   7 -13   3       35.05       11.12     17.34 o 
  -8 -12   3      178.27      184.25     20.32 o 
  -7 -12   3       21.45       35.59     11.06 o 
  -6 -12   3     2047.01     2096.91     31.29 o 
  -5 -12   3       54.62       54.77      7.43 o 
  -4 -12   3     2619.32     2659.88     42.83 o 
  -3 -12   3       46.64       40.61      6.72 o 
  -2 -12   3     1218.36     1241.51     24.22 o 
  -1 -12   3       57.48       50.30      4.99 o 
   0 -12   3      211.18      229.41     23.86 o 
   1 -12   3     3640.93     3725.40     65.66 o 
   2 -12   3      428.06      422.10     19.45 o 
   3 -12   3      636.49      607.54     25.75 o 
   4 -12   3       16.96       30.04      7.75 o 
   5 -12   3     2351.16     2295.65     82.65 o 
   6 -12   3        6.49       11.24     14.83 o 
   7 -12   3      403.59      410.26     43.78 o 
  -9 -11   3        8.01       13.55     12.31 o 
  -8 -11   3      472.97      497.78     27.31 o 
  -7 -11   3       46.85       43.73     11.55 o 
  -6 -11   3     1172.45     1119.19     27.99 o 
  -5 -11   3     1526.90     1525.98     27.34 o 
  -4 -11   3      225.53      242.75     13.15 o 
  -3 -11   3     7986.56     7659.28     98.40 o 
  -2 -11   3      559.57      570.39     15.19 o 
  -1 -11   3     8609.26     8594.65     92.42 o 
   0 -11   3        9.12       17.85      4.26 o 
   1 -11   3     4618.90     4683.76     55.72 o 
   2 -11   3      103.52      119.62     11.92 o 
   3 -11   3     2621.66     2492.40    162.47 o 
   4 -11   3      315.95      302.05     15.50 o 
   5 -11   3      432.39      372.82     36.72 o 
   6 -11   3      177.53      112.19     23.92 o 
   7 -11   3       17.30       32.65     18.54 o 
  -9 -10   3       43.12       21.29     15.85 o 
  -8 -10   3      163.72      185.40     19.66 o 
  -7 -10   3      111.05      102.05     14.64 o 
  -6 -10   3     1353.76     1382.29     40.86 o 
  -5 -10   3      213.12      189.74     10.76 o 
  -4 -10   3     2678.28     2644.61     50.07 o 
  -3 -10   3      111.02      105.35      8.48 o 
  -2 -10   3     2990.61     3058.27     41.69 o 
  -1 -10   3      259.15      254.97      8.29 o 
   0 -10   3      900.64      878.71     25.12 o 
   1 -10   3     1416.50     1398.26     22.40 o 
   2 -10   3      183.47      216.57     17.88 o 
   3 -10   3      791.54      783.45     20.67 o 
   4 -10   3       57.78       60.48      8.40 o 
   5 -10   3     2216.98     2303.48     49.52 o 
   6 -10   3       10.64        8.97     14.23 o 
   7 -10   3      977.45      959.02     54.30 o 
   8 -10   3        0.26        1.55     14.71 o 
  -9  -9   3       14.50       -1.64     11.12 o 
  -8  -9   3      441.13      457.88     53.35 o 
  -7  -9   3      430.19      451.92     23.97 o 
  -6  -9   3      421.82      469.14     53.47 o 
  -5  -9   3     1386.44     1370.04     24.04 o 
  -4  -9   3      273.88      245.89     16.08 o 
  -3  -9   3     5468.16     5454.71    128.70 o 
  -2  -9   3     5114.29     5005.81     59.47 o 
  -1  -9   3     6136.90     5825.10     65.44 o 
   0  -9   3     1021.47     1061.71     26.55 o 
   1  -9   3    22101.51    21971.85    212.08 o 
   2  -9   3      558.96      506.34     18.64 o 
   3  -9   3     3239.48     3212.44     46.25 o 
   4  -9   3        1.85        0.56      4.63 o 
   5  -9   3     1633.07     1601.98     39.62 o 
   6  -9   3      553.46      590.03     40.43 o 
   7  -9   3        0.16        1.67     15.43 o 
   8  -9   3      261.53      301.89     37.56 o 
  -9  -8   3       72.62       73.78     15.60 o 
  -8  -8   3      171.45      158.89     18.31 o 
  -7  -8   3      197.40      161.84     21.83 o 
  -6  -8   3      507.85      480.39     22.50 o 
  -5  -8   3      644.85      684.22     15.87 o 
  -4  -8   3     1738.88     1763.49     26.23 o 
  -3  -8   3       19.61       37.08      5.79 o 
  -2  -8   3     4815.97     4594.51     68.46 o 
  -1  -8   3      461.92      476.97     10.85 o 
   0  -8   3     1687.41     1713.07     34.00 o 
   1  -8   3      951.64     1231.33     45.09 o 
   2  -8   3      100.33      104.36      9.61 o 
   3  -8   3     4251.36     4376.90     93.67 o 
   4  -8   3      879.81      850.88     21.79 o 
   5  -8   3     1173.62     1198.04     32.44 o 
   6  -8   3       10.48        0.00     11.60 o 
   7  -8   3     1054.18     1095.14     55.62 o 
   8  -8   3        5.82        3.35     14.95 o 
  -9  -7   3        1.01        2.73     10.91 o 
  -8  -7   3      894.35      839.49     34.42 o 
  -7  -7   3      204.17      158.82     17.13 o 
  -6  -7   3      873.21      823.59     28.83 o 
  -5  -7   3       76.09       90.79      6.93 o 
  -4  -7   3     2521.47     2509.66     35.24 o 
  -3  -7   3    15147.37    15497.04    155.00 o 
  -2  -7   3      863.70     1037.79     24.02 o 
  -1  -7   3    15884.04    16125.51    158.49 o 
   0  -7   3       44.23       32.57      5.86 o 
   1  -7   3    29858.79    29505.91    343.55 o 
   2  -7   3      659.23      680.93     19.40 o 
   3  -7   3     6878.23     6823.97     77.75 o 
   4  -7   3     1039.82     1101.24     22.57 o 
   5  -7   3     1264.25     1353.73     47.90 o 
   6  -7   3      458.22      482.62     34.69 o 
   7  -7   3       22.27        3.95     12.32 o 
   8  -7   3      303.09      333.71     37.32 o 
  -9  -6   3        2.74        4.97     10.96 o 
  -8  -6   3       28.25       16.32     15.19 o 
  -7  -6   3      318.54      295.36     22.28 o 
  -6  -6   3      306.59      245.00     19.08 o 
  -5  -6   3     1725.78     1740.57     30.17 o 
  -4  -6   3      797.75      776.01     15.05 o 
  -3  -6   3     3932.30     3789.13     55.08 o 
  -2  -6   3    11800.15    12236.47    123.04 o 
  -1  -6   3      162.99      167.50     19.44 o 
   0  -6   3     1681.36     1743.58     31.41 o 
   1  -6   3      398.25      447.54     14.33 o 
   2  -6   3     2440.99     2301.46    159.02 o 
   3  -6   3     4679.53     4751.33     56.99 o 
   4  -6   3     1661.53     1696.11     36.04 o 
   5  -6   3     1262.90     1205.40     30.63 o 
   6  -6   3      220.40      159.20     22.96 o 
   7  -6   3      316.73      287.06     31.94 o 
   8  -6   3      120.97       88.63     22.37 o 
   9  -6   3      291.57      255.96     35.28 o 
  -9  -5   3       10.96        3.07     10.87 o 
  -8  -5   3      939.61      971.00     36.83 o 
  -7  -5   3      230.47      245.47     22.13 o 
  -6  -5   3     1950.18     1935.08     88.03 o 
  -5  -5   3     1429.18     1418.96     25.89 o 
  -4  -5   3     1319.40     1416.53     20.56 o 
  -3  -5   3     6310.49     6265.39     59.83 o 
  -2  -5   3     1559.66     1696.33     24.56 o 
  -1  -5   3    24536.70    24567.57    284.14 o 
   0  -5   3        1.08       -3.15      3.21 o 
   1  -5   3    14842.16    15041.84    179.45 o 
   2  -5   3     2855.40     2987.58     65.19 o 
   3  -5   3     9738.85     9559.95     99.95 o 
   4  -5   3       81.79       78.79      9.28 o 
   5  -5   3     3622.95     3497.83     83.01 o 
   6  -5   3      255.54      226.06     25.84 o 
   7  -5   3      300.05      299.98     32.41 o 
   8  -5   3      336.74      360.98     36.96 o 
   9  -5   3       29.62       21.89     17.34 o 
  -9  -4   3        7.91        6.25     11.97 o 
  -8  -4   3        1.55       -8.19      8.54 o 
  -7  -4   3      606.92      574.08     26.96 o 
  -6  -4   3      836.33      814.13     29.54 o 
  -5  -4   3     4213.20     4089.27     84.06 o 
  -4  -4   3     2508.54     2446.19     28.63 o 
  -3  -4   3     8355.80     8268.93     85.37 o 
  -2  -4   3     2910.35     2891.50     34.74 o 
  -1  -4   3       43.70       50.58      5.54 o 
   0  -4   3      169.28      167.81     20.57 o 
   1  -4   3     5123.79     5520.34     72.13 o 
   2  -4   3       62.83       61.84      8.97 o 
   3  -4   3        1.46        3.85      4.27 o 
   4  -4   3      471.71      484.01     17.13 o 
   5  -4   3     1518.10     1462.26     32.47 o 
   6  -4   3      643.17      637.75     36.48 o 
   7  -4   3      162.25      163.03     23.56 o 
   8  -4   3      274.17      269.24     31.94 o 
   9  -4   3      252.36      258.95     34.21 o 
  -9  -3   3        2.52        9.38     12.33 o 
  -8  -3   3     1217.62     1176.29     45.45 o 
  -7  -3   3      304.13      318.60     23.48 o 
  -6  -3   3     4074.91     4012.89     73.69 o 
  -5  -3   3     4950.44     4908.90    100.05 o 
  -4  -3   3      263.81      248.68      8.93 o 
  -3  -3   3     1024.64      985.09     14.18 o 
  -2  -3   3       51.45       76.05      4.23 o 
  -1  -3   3    27100.22    26822.25    249.59 o 
   0  -3   3        2.89       -4.02      4.02 o 
   1  -3   3    10515.71    10663.33    103.20 o 
   2  -3   3       49.90       47.35     18.12 o 
   3  -3   3     9994.86     9946.95    127.62 o 
   4  -3   3      586.15      629.64     18.88 o 
   5  -3   3     5202.92     4988.87     74.01 o 
   6  -3   3      442.41      463.36     31.22 o 
   7  -3   3      265.59      276.89     29.18 o 
   8  -3   3      538.03      451.40     35.88 o 
   9  -3   3       54.21       58.13     21.53 o 
  -9  -2   3      141.67      148.64     20.72 o 
  -8  -2   3       17.17       20.97     12.68 o 
  -7  -2   3      532.09      519.76     25.86 o 
  -6  -2   3      681.30      631.27     26.53 o 
  -5  -2   3     7152.32     7075.66    105.81 o 
  -4  -2   3     2252.33     2250.51     34.43 o 
  -3  -2   3     3554.32     3561.94     35.46 o 
  -2  -2   3     2912.31     3054.30     29.98 o 
  -1  -2   3    12997.01    13746.38    158.43 o 
   0  -2   3      153.36      135.36      8.78 o 
   1  -2   3      239.55      247.48     16.52 o 
   2  -2   3      530.72      576.59     11.82 o 
   3  -2   3      894.78      901.53     20.09 o 
   4  -2   3     2085.45     2067.70     31.27 o 
   5  -2   3     3138.48     3153.04     44.43 o 
   6  -2   3      998.36      995.86     32.60 o 
   7  -2   3      652.13      655.46     38.04 o 
   8  -2   3      245.80      214.34     27.51 o 
   9  -2   3       54.81       71.88     20.33 o 
  -9  -1   3        3.26       -4.16     12.36 o 
  -8  -1   3      911.67      862.84     35.71 o 
  -7  -1   3      262.36      196.92     19.09 o 
  -6  -1   3     2015.76     2039.63     83.25 o 
  -5  -1   3     1871.72     1796.80     42.01 o 
  -4  -1   3     3586.99     3757.98     62.53 o 
  -3  -1   3    13079.95    12995.04    163.12 o 
  -2  -1   3       75.23       59.03      5.30 o 
  -1  -1   3      350.86      292.93      5.66 o 
   0  -1   3      573.49      595.44      9.33 o 
   1  -1   3    61289.37    49993.98   3056.72 o 
   2  -1   3      261.24      220.99      9.47 o 
   3  -1   3     5284.12     5185.01     59.22 o 
   4  -1   3      363.36      394.82     12.08 o 
   5  -1   3     4536.65     4398.76     55.71 o 
   6  -1   3      390.95      347.43     20.70 o 
   7  -1   3      519.53      520.73     26.11 o 
   8  -1   3     1035.57     1067.55     45.33 o 
   9  -1   3       53.19       17.58     15.91 o 
  -9   0   3      290.83      358.95     30.21 o 
  -8   0   3       63.46       40.67     19.97 o 
  -7   0   3      420.60      434.87     24.29 o 
  -6   0   3      141.33      112.15     14.16 o 
  -5   0   3     4427.55     4434.66     75.34 o 
  -4   0   3        5.75       -5.88      5.88 o 
  -3   0   3     7347.62     7735.33    149.03 o 
  -2   0   3        1.27        0.90      1.23 o 
  -1   0   3    21368.64    21732.95    204.57 o 
   0   0   3     1486.68     1545.20     18.25 o 
   1   0   3      310.79      316.72     12.92 o 
   2   0   3     4964.01     5086.16     70.83 o 
   3   0   3     2240.53     2211.55     30.36 o 
   4   0   3      872.60      846.59     30.92 o 
   5   0   3     1220.03     1214.12     30.92 o 
   6   0   3     1673.28     1721.01     30.67 o 
   7   0   3     1142.26     1066.44     34.89 o 
   8   0   3       91.08       84.10     15.44 o 
   9   0   3        4.18       -8.89     17.34 o 
  -9   1   3        4.06       13.53     14.34 o 
  -8   1   3      705.71      707.52     52.93 o 
  -7   1   3       67.63       60.67     13.01 o 
  -6   1   3      433.69      409.82     45.51 o 
  -5   1   3      488.88      463.58     21.27 o 
  -4   1   3     6946.72     7038.76    101.60 o 
  -3   1   3    10147.30    10172.12    132.30 o 
  -2   1   3     3777.63     3945.37     56.83 o 
  -1   1   3     6171.79     6250.04     78.39 o 
   0   1   3    10011.34    10139.30     84.59 o 
   1   1   3    35578.77    34380.56    363.33 o 
   2   1   3    93591.05    79219.16    976.60 o 
   3   1   3    32281.43    31606.28    299.66 o 
   4   1   3        8.44        9.03      6.39 o 
   5   1   3      368.05      315.14     15.92 o 
   6   1   3     1401.79     1268.98     58.85 o 
   7   1   3     1068.23     1068.76     34.39 o 
   8   1   3     1144.39     1112.75     37.63 o 
   9   1   3       43.38       48.99     13.99 o 
  -9   2   3      400.90      409.31     32.35 o 
  -8   2   3        8.20        1.20     15.55 o 
  -7   2   3      517.21      579.31     31.94 o 
  -6   2   3       23.99       -2.25      7.72 o 
  -5   2   3     1924.36     1929.59     44.73 o 
  -4   2   3       24.77       14.48      7.06 o 
  -3   2   3    17183.38    17521.79    215.96 o 
  -2   2   3     1445.20     1471.78     41.03 o 
  -1   2   3     8110.23     8236.58    106.21 o 
   0   2   3     1429.43     1521.57     16.28 o 
   1   2   3       81.62       68.87      6.04 o 
   2   2   3     1343.04     1292.09     15.78 o 
   3   2   3       27.33       78.42      5.90 o 
   4   2   3      947.06      951.58     19.22 o 
   5   2   3       48.29       37.14      7.52 o 
   6   2   3     1441.78     1409.11     44.55 o 
   7   2   3      630.90      627.00     26.16 o 
   8   2   3      186.81      181.93     19.21 o 
   9   2   3       31.35       30.06     12.68 o 
  -9   3   3       16.78       13.46     14.06 o 
  -8   3   3      685.57      734.59     50.12 o 
  -7   3   3       16.99       13.57     21.23 o 
  -6   3   3      919.86      887.97     47.54 o 
  -5   3   3      289.83      314.04     44.97 o 
  -4   3   3     1215.24     1206.11     31.83 o 
  -3   3   3     7585.25     8080.76     86.58 o 
  -2   3   3        1.02        1.10      2.59 o 
  -1   3   3    50712.63    47794.11    553.92 o 
   0   3   3      116.32      120.15      4.84 o 
   1   3   3      269.98      391.82     13.10 o 
   2   3   3     4117.20     4067.66     44.87 o 
   3   3   3    22852.75    23475.78    197.09 o 
   4   3   3     2170.95     2227.08     32.27 o 
   5   3   3      730.06      636.88     16.98 o 
   6   3   3      180.41      193.12     15.04 o 
   7   3   3      711.21      793.94     39.35 o 
   8   3   3      495.21      486.99     29.42 o 
   9   3   3       52.86       80.49     15.03 o 
  -9   4   3      225.52      274.30     54.78 o 
  -8   4   3      228.64      242.53     25.76 o 
  -7   4   3     1742.03     1693.07     50.40 o 
  -6   4   3        2.10      -14.89     14.89 o 
  -5   4   3     3082.21     3061.21     64.47 o 
  -4   4   3      605.59      589.22     33.43 o 
  -3   4   3     9716.74     9983.77    103.34 o 
  -2   4   3     1355.64     1484.58     18.57 o 
  -1   4   3    12895.68    13550.65    150.76 o 
   0   4   3     2374.70     2460.40     42.36 o 
   1   4   3      855.38      861.02     18.77 o 
   2   4   3     7550.21     7301.47     64.83 o 
   3   4   3       15.60       10.76      5.37 o 
   4   4   3     1938.72     1845.07     28.44 o 
   5   4   3        1.53        1.29      4.19 o 
   6   4   3      931.12      939.94     27.54 o 
   7   4   3      315.62      337.50     27.75 o 
   8   4   3      623.95      602.40     27.28 o 
   9   4   3       92.26      110.70     17.04 o 
  -8   5   3      492.24      521.47     32.88 o 
  -7   5   3      520.10      465.64     29.54 o 
  -6   5   3      895.75      893.97     34.51 o 
  -5   5   3      718.23      746.22     29.29 o 
  -4   5   3        5.58        7.49      3.54 o 
  -3   5   3     1435.08     1432.94     21.30 o 
  -2   5   3      571.82      642.29     11.85 o 
  -1   5   3    21311.05    22336.68    310.03 o 
   0   5   3      739.18      780.79     13.66 o 
   1   5   3     1594.39     1481.94     27.00 o 
   2   5   3     2360.93     2462.14     56.69 o 
   3   5   3    31575.51    30955.97    257.07 o 
   4   5   3     1655.39     1664.70     28.49 o 
   5   5   3     2831.04     2736.46     40.27 o 
   6   5   3        0.57       -1.90      6.49 o 
   7   5   3      147.48      170.29     16.07 o 
   8   5   3      286.19      274.56     21.22 o 
   9   5   3       64.23       64.61     19.08 o 
  -8   6   3       73.40       60.52     21.53 o 
  -7   6   3     1464.70     1500.66     67.52 o 
  -6   6   3      331.51      349.47     25.87 o 
  -5   6   3     5931.13     5857.24     99.07 o 
  -4   6   3      194.09      198.96     12.75 o 
  -3   6   3     2591.01     2599.19     30.82 o 
  -2   6   3        5.56        3.98      3.57 o 
  -1   6   3    13936.93    14539.89    176.34 o 
   0   6   3     1312.81     1322.58     25.78 o 
   1   6   3      244.47      216.55      8.98 o 
   2   6   3     4519.44     4447.45    183.60 o 
   3   6   3     1497.22     1417.56     19.67 o 
   4   6   3     3945.31     3981.35     44.15 o 
   5   6   3      104.83       99.60      7.76 o 
   6   6   3     2505.36     2554.37     41.67 o 
   7   6   3      365.40      345.89     19.53 o 
   8   6   3      791.29      827.03     66.92 o 
   9   6   3        9.40       -2.95      8.70 o 
  -8   7   3      189.49      243.40     34.45 o 
  -7   7   3      108.51      117.93     24.04 o 
  -6   7   3      164.81      145.68     25.24 o 
  -5   7   3      165.79      183.84     24.88 o 
  -4   7   3       21.61       16.44     12.44 o 
  -3   7   3     1174.45     1120.59     20.20 o 
  -2   7   3      218.62      213.24      8.90 o 
  -1   7   3     5437.28     5864.59     56.67 o 
   0   7   3     1374.34     1553.90     29.73 o 
   1   7   3    19610.60    19088.38    188.45 o 
   2   7   3      545.42      606.45     25.30 o 
   3   7   3     8768.78     8575.68     95.62 o 
   4   7   3      359.62      324.62     11.22 o 
   5   7   3     3710.39     3516.07     47.20 o 
   6   7   3      372.65      342.32     13.99 o 
   7   7   3      485.22      477.63     26.51 o 
   8   7   3      496.47      472.13     22.62 o 
   9   7   3        0.06      -10.05     12.80 o 
  -8   8   3        5.71        5.98     16.03 o 
  -7   8   3      586.27      569.82     42.34 o 
  -6   8   3      312.31      273.19     32.77 o 
  -5   8   3     4352.78     4214.05    112.55 o 
  -4   8   3       22.82       20.69     12.56 o 
  -3   8   3     3296.45     3376.05     44.35 o 
  -2   8   3      230.49      244.50     16.32 o 
  -1   8   3     7393.83     7908.48    102.66 o 
   0   8   3      262.03      292.41     12.96 o 
   1   8   3    10072.61    10346.46    108.76 o 
   2   8   3     2013.07     1972.55     30.57 o 
   3   8   3       12.85       19.96      6.21 o 
   4   8   3     4600.47     4499.86     48.96 o 
   5   8   3      174.97      189.41     10.23 o 
   6   8   3     5408.82     5425.42     62.48 o 
   7   8   3        4.98       13.66      7.90 o 
   8   8   3      853.90      865.53     26.78 o 
   9   8   3       29.57       24.04     18.42 o 
  -8   9   3      115.02      130.37     28.95 o 
  -7   9   3        4.39        1.20     14.11 o 
  -6   9   3       18.63       44.26     17.34 o 
  -5   9   3      107.31      107.89     21.77 o 
  -4   9   3       84.56      113.87     20.81 o 
  -3   9   3      338.76      329.96     12.28 o 
  -2   9   3       65.18       58.28      6.70 o 
  -1   9   3      494.51      514.61     17.46 o 
   0   9   3      291.46      259.39     16.63 o 
   1   9   3     4231.09     4325.89     53.47 o 
   2   9   3     1065.90     1056.71     21.29 o 
   3   9   3     5836.41     5794.48     86.14 o 
   4   9   3      115.76      100.70      8.68 o 
   5   9   3     1387.54     1336.84     23.53 o 
   6   9   3      414.52      359.30     13.92 o 
   7   9   3      763.03      718.32     31.84 o 
   8   9   3      140.90      147.96     27.87 o 
   9   9   3        3.67       -5.98     14.47 o 
  -7  10   3      513.15      484.41     47.01 o 
  -6  10   3        0.22      -10.88     10.88 o 
  -5  10   3     2181.31     2089.32     75.11 o 
  -4  10   3       41.72       43.90     16.03 o 
  -3  10   3     5668.22     5574.52     74.89 o 
  -2  10   3       57.76       65.88      6.54 o 
  -1  10   3     5562.42     5497.78     95.29 o 
   0  10   3       49.98       68.95      7.02 o 
   1  10   3     7030.47     7297.36     93.98 o 
   2  10   3     2806.97     2732.61     39.88 o 
   3  10   3      674.62      657.73     21.61 o 
   4  10   3     3817.40     3827.10     52.36 o 
   5  10   3      129.71      149.45      9.57 o 
   6  10   3     2675.99     2679.59     38.91 o 
   7  10   3      175.99      181.10     19.45 o 
   8  10   3      825.89      742.53     48.80 o 
   9  10   3       92.65       74.99     23.44 o 
  -7  11   3       18.68       43.54     19.50 o 
  -6  11   3      103.63      110.04     23.80 o 
  -5  11   3        6.20       13.64     13.16 o 
  -4  11   3       92.12       60.88     17.10 o 
  -3  11   3      613.43      629.10     18.74 o 
  -2  11   3      103.60      122.66      8.66 o 
  -1  11   3     3989.77     3966.81     46.01 o 
   0  11   3     2691.37     2698.88     39.95 o 
   1  11   3      497.66      451.13     22.15 o 
   2  11   3     1663.79     1523.39     41.68 o 
   3  11   3     4992.76     4855.82     91.10 o 
   4  11   3        8.35        2.31      6.39 o 
   5  11   3      486.74      443.58     16.47 o 
   6  11   3      124.38      122.07      9.93 o 
   7  11   3       84.26       56.10     19.97 o 
   8  11   3       34.56       37.32     19.38 o 
   9  11   3        0.17       -5.98     16.63 o 
  -7  12   3      402.15      321.27     40.79 o 
  -6  12   3        0.02       -5.02     13.75 o 
  -5  12   3      785.94      832.24     47.84 o 
  -4  12   3        0.24       -3.71     12.20 o 
  -3  12   3     6216.30     6175.08     77.36 o 
  -2  12   3        5.99       16.66      5.64 o 
  -1  12   3     2395.14     2385.45     33.37 o 
   0  12   3      904.32      886.65     21.09 o 
   1  12   3     1086.97     1077.58     35.06 o 
   2  12   3     2446.75     2370.88     37.69 o 
   3  12   3      550.56      579.29     18.06 o 
   4  12   3     2657.87     2847.95     55.79 o 
   5  12   3       62.04       57.00      8.10 o 
   6  12   3      970.42      976.48     26.53 o 
   7  12   3        0.36        5.08     10.18 o 
   8  12   3      715.32      717.53     49.52 o 
   9  12   3       55.43       82.65     25.60 o 
  -6  13   3       66.59       57.89     21.65 o 
  -5  13   3        1.37       22.96     15.55 o 
  -4  13   3       18.72       18.30     14.35 o 
  -3  13   3        6.61        8.55      5.56 o 
  -2  13   3      555.16      569.12     16.57 o 
  -1  13   3     2611.86     2730.70     37.59 o 
   0  13   3      831.38      799.42     20.86 o 
   1  13   3      483.01      501.16     20.67 o 
   2  13   3     1414.37     1373.36     24.43 o 
   3  13   3      871.43      853.64     22.38 o 
   4  13   3      606.96      614.05     23.88 o 
   5  13   3       83.88       75.99      9.33 o 
   6  13   3        3.86        4.29      8.71 o 
   7  13   3      181.67      176.31     16.61 o 
   8  13   3       10.18       12.44     17.46 o 
   9  13   3        0.37       -7.89     17.94 o 
  -6  14   3        0.06        2.15     16.03 o 
  -5  14   3     1016.15     1012.85     56.22 o 
  -4  14   3       11.44       14.58      9.66 o 
  -3  14   3     2018.64     2049.26     38.86 o 
  -2  14   3       22.85       21.94      6.19 o 
  -1  14   3     2073.95     2000.61     47.18 o 
   0  14   3      697.83      681.55     22.87 o 
   1  14   3     1166.12     1224.39     27.08 o 
   2  14   3     1900.13     1855.38     29.86 o 
   3  14   3     1220.08     1160.57     23.61 o 
   4  14   3      770.44      747.38     22.35 o 
   5  14   3      282.07      276.84     17.38 o 
   6  14   3      806.64      884.99     27.39 o 
   7  14   3       35.93       44.76     10.69 o 
   8  14   3      557.21      615.75     47.13 o 
  -6  15   3       20.91       32.29     20.45 o 
  -5  15   3       25.78        9.09     16.63 o 
  -4  15   3       37.16       44.73     18.78 o 
  -3  15   3      216.78      198.52     19.32 o 
  -2  15   3      288.36      281.61     14.66 o 
  -1  15   3        0.34        4.66      6.34 o 
   0  15   3      334.24      329.33     15.85 o 
   1  15   3      814.01      817.17     22.88 o 
   2  15   3      407.22      380.42     14.13 o 
   3  15   3       95.28       96.69      8.90 o 
   4  15   3     2270.79     2245.99     41.49 o 
   5  15   3      377.95      376.26     18.92 o 
   6  15   3       80.67      100.69     12.69 o 
   7  15   3        1.59       18.85      9.20 o 
   8  15   3       28.67       42.10     20.57 o 
  -5  16   3      502.74      485.49     47.96 o 
  -4  16   3        1.49       15.19     16.51 o 
  -3  16   3      816.52      746.80     24.43 o 
  -2  16   3        0.31       -2.18      5.61 o 
  -1  16   3     1493.22     1562.11     35.38 o 
   0  16   3       70.23       61.55     12.37 o 
   1  16   3     1987.01     1961.20     37.88 o 
   2  16   3      755.72      750.32     19.37 o 
   3  16   3      275.09      291.62     14.18 o 
   4  16   3     1118.84     1153.72     29.32 o 
   5  16   3      247.31      261.60     17.45 o 
   6  16   3      439.46      483.36     22.18 o 
   7  16   3       29.60       26.01     10.35 o 
   8  16   3      439.20      460.61     47.01 o 
  -5  17   3      169.43      187.55     32.89 o 
  -4  17   3       26.07       32.89     18.42 o 
  -3  17   3        7.98        9.33     15.19 o 
  -2  17   3      132.81      113.50     16.41 o 
  -1  17   3        0.53       -6.25      8.30 o 
   0  17   3      783.53      720.90     38.63 o 
   1  17   3      535.73      567.73     27.32 o 
   2  17   3      429.82      456.91     24.86 o 
   3  17   3      252.21      273.14     22.57 o 
   4  17   3      321.24      305.96     34.21 o 
   5  17   3        5.41       15.07     14.35 o 
   6  17   3      120.63      131.18     17.58 o 
   7  17   3       35.49       34.34     13.51 o 
  -4  18   3        0.34       -1.08     18.06 o 
  -3  18   3      915.58      958.66     55.14 o 
  -2  18   3       15.03        4.17      6.23 o 
  -1  18   3      679.30      646.04     24.14 o 
   0  18   3       12.34       -7.83      7.83 o 
   1  18   3     1133.94     1053.29     38.31 o 
   2  18   3      445.37      416.41     26.38 o 
   3  18   3      133.48      151.60     36.36 o 
   4  18   3     1283.00     1303.61     61.96 o 
   5  18   3        0.50       -9.45     11.72 o 
   6  18   3      337.96      301.17     37.32 o 
   7  18   3        0.94       -4.90     14.35 o 
  -3  19   3       15.36       12.68     18.30 o 
  -2  19   3      247.26      271.45     19.34 o 
  -1  19   3        1.55       -3.86      7.61 o 
   0  19   3      254.84      253.27     18.77 o 
   1  19   3      103.30       91.36     15.58 o 
   2  19   3      531.61      533.46     28.69 o 
   3  19   3      198.76      187.08     20.55 o 
   4  19   3      314.49      267.92     35.05 o 
   5  19   3        3.21        2.15     14.59 o 
   6  19   3       47.80       54.54     21.05 o 
  -3  20   3      521.28      529.15     50.24 o 
  -2  20   3       21.09       29.85     10.65 o 
  -1  20   3      512.63      512.24     24.77 o 
   0  20   3       44.68       50.06     10.98 o 
   1  20   3      318.92      287.43     24.86 o 
   2  20   3       82.18       71.79     15.30 o 
   3  20   3       13.25        4.19     10.29 o 
   4  20   3      524.77      491.23     47.01 o 
   5  20   3       47.14       40.79     18.54 o 
   6  20   3      296.74      316.60     39.95 o 
  -2  21   3      214.66      262.07     20.99 o 
  -1  21   3        0.43        1.12      9.69 o 
   0  21   3      321.99      330.43     22.29 o 
   1  21   3        2.05       26.65     12.06 o 
   2  21   3      590.90      532.44     30.23 o 
   3  21   3       26.62       51.57     14.54 o 
   4  21   3       50.83       48.20     20.21 o 
   5  21   3        1.72        3.59     15.43 o 
  -1  22   3      388.14      493.97     56.75 o 
   0  22   3       19.44       19.12     18.90 o 
   1  22   3       21.49       15.24     12.09 o 
   2  22   3       20.35       33.41     14.02 o 
   3  22   3       84.00      100.11     25.12 o 
   4  22   3      120.93      135.04     28.59 o 
   2  23   3      175.43      138.27     30.14 o 
  -3 -22   4       41.11       20.42     12.65 o 
  -2 -22   4      337.15      325.57     28.88 o 
  -1 -22   4      199.70      203.78     27.39 o 
   0 -22   4      267.79      260.45     25.50 o 
   1 -22   4       99.43      107.03     18.99 o 
  -5 -21   4      678.81      682.13     35.65 o 
  -4 -21   4        0.60       -0.99     10.86 o 
  -3 -21   4      494.47      526.99     30.78 o 
  -2 -21   4      121.27      113.17     18.48 o 
  -1 -21   4      452.04      477.29     38.81 o 
   0 -21   4      149.57      164.85     20.50 o 
   1 -21   4       31.52       29.16     15.61 o 
   2 -21   4      122.65      125.37     18.76 o 
  -5 -20   4        4.64        2.82     11.48 o 
  -4 -20   4      171.78      180.90     21.23 o 
  -3 -20   4       30.69       21.05     22.91 o 
  -2 -20   4      516.80      532.75     30.10 o 
  -1 -20   4       16.98       28.34     11.24 o 
   0 -20   4      373.23      424.93     30.18 o 
   1 -20   4       96.96      115.03     17.87 o 
   2 -20   4       34.93       33.30     12.22 o 
   3 -20   4       37.65       29.94     11.02 o 
  -6 -19   4        3.82       -1.24      8.75 o 
  -5 -19   4      956.50      938.83     38.59 o 
  -4 -19   4        0.73       -0.41      9.70 o 
  -3 -19   4      541.70      520.86     28.54 o 
  -2 -19   4      366.48      365.57     27.17 o 
  -1 -19   4      647.57      645.38     30.95 o 
   0 -19   4      189.55      203.14     20.83 o 
   1 -19   4      176.86      182.30     19.73 o 
   2 -19   4      336.25      299.21     24.86 o 
   3 -19   4       11.81        2.24      8.85 o 
   4 -19   4      345.69      354.04     44.49 o 
  -6 -18   4       12.65        7.99      8.96 o 
  -5 -18   4        2.43       -8.32      8.32 o 
  -4 -18   4      165.69      125.94     17.21 o 
  -3 -18   4      113.60      109.93     16.24 o 
  -2 -18   4      101.28      112.05     15.51 o 
  -1 -18   4       12.26       15.18     10.29 o 
   0 -18   4     1783.01     1604.83     47.15 o 
   1 -18   4       80.97       57.51     18.36 o 
   2 -18   4      556.76      593.18     28.87 o 
   3 -18   4       27.53        3.60      9.08 o 
   4 -18   4      146.86      145.20     15.70 o 
  -7 -17   4      333.60      377.13     40.19 o 
  -6 -17   4       13.93        9.93      8.74 o 
  -5 -17   4      653.84      644.06     29.80 o 
  -4 -17   4        0.18        1.87      9.08 o 
  -3 -17   4     1180.20     1100.33     37.76 o 
  -2 -17   4      456.96      406.09     23.38 o 
  -1 -17   4     1384.69     1318.01     41.92 o 
   0 -17   4       65.53       52.36     12.04 o 
   1 -17   4      780.20      792.63     32.08 o 
   2 -17   4      861.69      896.60     34.28 o 
   3 -17   4       27.65       18.71      9.22 o 
   4 -17   4      556.80      567.03     31.74 o 
   5 -17   4       32.20       11.36     18.30 o 
  -7 -16   4      214.55      212.31     31.34 o 
  -6 -16   4       57.11       58.93     10.83 o 
  -5 -16   4      103.60      120.69     15.22 o 
  -4 -16   4      525.50      493.25     25.54 o 
  -3 -16   4       82.20       79.49     13.40 o 
  -2 -16   4      456.17      446.89     42.04 o 
  -1 -16   4      292.05      258.48     20.50 o 
   0 -16   4     3159.09     3013.94     64.29 o 
   1 -16   4       32.29       21.98      9.93 o 
   2 -16   4     1500.10     1639.74     45.24 o 
   3 -16   4        2.09        5.74      8.45 o 
   4 -16   4      165.65      195.83     16.21 o 
   5 -16   4        6.27        7.77     16.15 o 
  -8 -15   4        0.20       14.83     16.86 o 
  -7 -15   4      210.59      227.97     31.58 o 
  -6 -15   4       15.45        7.70      8.33 o 
  -5 -15   4      643.92      607.53     27.06 o 
  -4 -15   4      560.34      585.40     26.18 o 
  -3 -15   4     3896.00     3863.44     73.96 o 
  -2 -15   4        4.65       -3.58     13.22 o 
  -1 -15   4     2904.82     2837.00     60.16 o 
   0 -15   4     1136.38     1084.66     34.75 o 
   1 -15   4      302.10      318.09     36.48 o 
   2 -15   4      536.82      525.87     25.05 o 
   3 -15   4        9.53       16.71     10.44 o 
   4 -15   4     1654.96     1695.52     38.59 o 
   5 -15   4       56.79       81.33     23.80 o 
   6 -15   4      328.64      337.66     40.91 o 
  -8 -14   4       22.61       28.23     17.70 o 
  -7 -14   4      426.26      425.33     36.24 o 
  -6 -14   4      303.07      307.78     18.37 o 
  -5 -14   4      403.56      401.50     26.85 o 
  -4 -14   4      379.25      426.87     22.12 o 
  -3 -14   4      810.86      811.19     29.47 o 
  -2 -14   4      811.38      768.87     28.40 o 
  -1 -14   4        7.25        1.59      7.52 o 
   0 -14   4     3725.77     3649.63     70.39 o 
   1 -14   4     2005.61     2015.20     47.53 o 
   2 -14   4     2368.33     2279.85     51.59 o 
   3 -14   4       47.20       35.71      9.53 o 
   4 -14   4      343.19      351.08     24.68 o 
   5 -14   4       91.36      110.76     25.48 o 
   6 -14   4       86.72       57.89     20.81 o 
  -8 -13   4        0.67       -0.71      8.46 o 
  -7 -13   4      431.04      469.29     26.17 o 
  -6 -13   4        1.00        5.93      6.43 o 
  -5 -13   4     1738.04     1709.03     38.62 o 
  -4 -13   4     1049.21      961.40     30.99 o 
  -3 -13   4     3307.62     3250.85     79.12 o 
  -2 -13   4       34.78       28.86      8.44 o 
  -1 -13   4      615.80      594.87     24.14 o 
   0 -13   4     1249.16     1276.90     58.31 o 
   1 -13   4      250.40      227.42     17.68 o 
   2 -13   4     1808.41     1781.44     43.20 o 
   3 -13   4        6.63       18.12      8.56 o 
   4 -13   4     1415.48     1446.39     37.42 o 
   5 -13   4        3.31       33.61     18.18 o 
   6 -13   4      638.24      632.37     46.77 o 
   7 -13   4        4.88       13.87     15.91 o 
  -8 -12   4        5.36       19.49     11.17 o 
  -7 -12   4     1154.59     1125.67     39.48 o 
  -6 -12   4      243.88      257.62     14.00 o 
  -5 -12   4     1180.58     1130.76     37.97 o 
  -4 -12   4     2206.96     2147.37     37.35 o 
  -3 -12   4      117.08      137.74     10.05 o 
  -2 -12   4     5863.16     5635.11    104.42 o 
  -1 -12   4      198.03      199.34     23.86 o 
   0 -12   4     4242.93     4162.68     71.29 o 
   1 -12   4      206.81      190.10     17.04 o 
   2 -12   4     1567.81     1589.51     67.04 o 
   3 -12   4        0.02       -4.33      5.84 o 
   4 -12   4     1908.63     2065.59     41.31 o 
   5 -12   4        3.57       12.18      9.67 o 
   6 -12   4      263.04      292.32     35.88 o 
   7 -12   4      121.36      118.05     25.72 o 
  -8 -11   4       25.03       37.67     13.23 o 
  -7 -11   4      681.80      749.95     32.05 o 
  -6 -11   4       19.91       32.05     10.68 o 
  -5 -11   4     2648.09     2766.57     39.44 o 
  -4 -11   4      469.47      495.81     32.00 o 
  -3 -11   4     1769.78     1726.86     30.39 o 
  -2 -11   4        2.79        9.78      4.08 o 
  -1 -11   4       72.18       65.36      9.78 o 
   0 -11   4       58.65       46.81      8.20 o 
   1 -11   4      331.55      334.45     16.78 o 
   2 -11   4     2021.93     2074.25     43.80 o 
   3 -11   4      265.77      215.61     55.50 o 
   4 -11   4      944.73      986.80     25.44 o 
   5 -11   4        2.38       15.04      7.04 o 
   6 -11   4     1435.53     1375.26     64.47 o 
   7 -11   4       27.93       53.82     19.97 o 
  -9 -10   4      579.92      592.47     73.80 o 
  -8 -10   4       29.78       39.84     12.55 o 
  -7 -10   4      975.76      965.80     35.47 o 
  -6 -10   4      914.91      914.76     50.36 o 
  -5 -10   4     1204.52     1155.42     22.81 o 
  -4 -10   4     7486.32     7232.45    109.56 o 
  -3 -10   4       41.57       35.02      7.53 o 
  -2 -10   4     4387.63     4367.84     54.28 o 
  -1 -10   4     2366.57     2421.30     66.92 o 
   0 -10   4    10229.33    10264.65    137.07 o 
   1 -10   4       29.01       37.47      5.26 o 
   2 -10   4     4298.76     4513.24     72.07 o 
   3 -10   4      242.61      265.05     21.29 o 
   4 -10   4     2811.24     2836.66     50.43 o 
   5 -10   4        0.52        4.03      8.26 o 
   6 -10   4      253.43      273.07     33.13 o 
   7 -10   4      171.70      173.19     29.30 o 
   8 -10   4        0.07       -1.91     14.95 o 
  -9  -9   4       10.42       20.04     12.98 o 
  -8  -9   4      119.19      117.79     17.24 o 
  -7  -9   4      732.52      741.11     30.87 o 
  -6  -9   4      384.26      401.34     21.82 o 
  -5  -9   4     1369.65     1407.98     24.70 o 
  -4  -9   4      843.17      869.31     18.41 o 
  -3  -9   4     3337.55     3277.10     55.52 o 
  -2  -9   4      313.99      354.82     24.96 o 
  -1  -9   4      762.84      805.40     14.63 o 
   0  -9   4     3162.09     3269.24     55.01 o 
   1  -9   4      869.70      874.10     15.11 o 
   2  -9   4     1602.45     1655.45     35.64 o 
   3  -9   4       26.64       12.37     10.41 o 
   4  -9   4     1737.54     1752.48     46.29 o 
   5  -9   4      134.13      135.86     14.31 o 
   6  -9   4     1288.94     1351.22     59.80 o 
   7  -9   4        1.61       32.17     17.94 o 
   8  -9   4      421.51      426.64     43.18 o 
  -9  -8   4      289.74      315.63     26.79 o 
  -8  -8   4       22.28       12.24     17.28 o 
  -7  -8   4     1106.52     1062.75     36.49 o 
  -6  -8   4      214.01      213.90     23.74 o 
  -5  -8   4     2154.54     2152.80     30.84 o 
  -4  -8   4     1048.92     1024.77     19.32 o 
  -3  -8   4     5534.02     5909.37     69.43 o 
  -2  -8   4    15850.48    15878.14    243.82 o 
  -1  -8   4        1.33       13.10      2.97 o 
   0  -8   4    24355.05    24392.20    289.72 o 
   1  -8   4       17.79        1.93      4.69 o 
   2  -8   4    13764.35    13642.04    171.37 o 
   3  -8   4        0.63        4.55      4.39 o 
   4  -8   4     1824.02     1907.09     33.20 o 
   5  -8   4       63.71       76.99     11.12 o 
   6  -8   4      446.46      435.26     33.37 o 
   7  -8   4      420.12      399.61     38.99 o 
   8  -8   4        1.09       23.92     17.94 o 
  -9  -7   4        0.13       -9.83      9.83 o 
  -8  -7   4      153.45      165.15     18.93 o 
  -7  -7   4      161.59      166.60     17.82 o 
  -6  -7   4      604.83      515.38     23.55 o 
  -5  -7   4      464.30      473.87     12.85 o 
  -4  -7   4      717.08      648.85     17.11 o 
  -3  -7   4     3077.05     2987.12     40.48 o 
  -2  -7   4     1792.00     1995.53     36.49 o 
  -1  -7   4     2240.05     2289.67     56.10 o 
   0  -7   4       63.83       45.21      6.51 o 
   1  -7   4      462.48      487.93     16.39 o 
   2  -7   4      529.54      627.62     19.02 o 
   3  -7   4     1381.17     1335.82     25.27 o 
   4  -7   4     4171.19     4146.49     54.21 o 
   5  -7   4      685.33      705.67     25.96 o 
   6  -7   4      599.13      533.10     35.05 o 
   7  -7   4       24.16       37.80     17.34 o 
   8  -7   4      624.36      688.95     45.93 o 
  -9  -6   4      460.22      490.61     31.04 o 
  -8  -6   4      116.78      118.01     16.62 o 
  -7  -6   4      757.78      777.21     31.12 o 
  -6  -6   4      202.19      194.97     17.28 o 
  -5  -6   4     1356.46     1382.31     22.13 o 
  -4  -6   4      554.86      542.16     12.54 o 
  -3  -6   4     1383.93     1260.07     21.90 o 
  -2  -6   4    15448.74    15129.74    149.85 o 
  -1  -6   4       89.81       83.48      7.70 o 
   0  -6   4    28898.15    28932.53    335.55 o 
   1  -6   4      509.76      529.12     11.30 o 
   2  -6   4    22289.32    22563.56    266.58 o 
   3  -6   4     1148.78     1322.77     24.21 o 
   4  -6   4     2940.35     2793.50     50.58 o 
   5  -6   4      437.23      430.53     18.68 o 
   6  -6   4      898.41      893.95     44.02 o 
   7  -6   4      253.82      276.30     31.94 o 
   8  -6   4       93.50       60.40     19.86 o 
   9  -6   4      262.72      243.04     34.21 o 
  -9  -5   4       32.72       12.36     12.18 o 
  -8  -5   4       21.94       34.34     12.38 o 
  -7  -5   4        1.86        1.26      8.19 o 
  -6  -5   4     1936.53     1823.25     45.20 o 
  -5  -5   4     1025.09     1051.16     21.65 o 
  -4  -5   4     2231.85     2211.98     27.82 o 
  -3  -5   4     1725.82     1634.57     21.98 o 
  -2  -5   4     8881.50     9105.87     93.62 o 
  -1  -5   4     7255.42     7457.14     95.27 o 
   0  -5   4      570.07      604.23     16.07 o 
   1  -5   4      318.02      327.22      8.38 o 
   2  -5   4      542.08      616.09     17.15 o 
   3  -5   4     4694.16     4857.17     57.57 o 
   4  -5   4     1656.05     1560.73     33.83 o 
   5  -5   4      869.81      825.63     32.83 o 
   6  -5   4      295.08      293.04     28.59 o 
   7  -5   4      183.97      186.47     25.12 o 
   8  -5   4      396.49      406.91     39.11 o 
   9  -5   4       22.61       31.46     17.46 o 
  -9  -4   4      648.37      686.79     34.96 o 
  -8  -4   4       94.78      101.76     16.31 o 
  -7  -4   4     1055.12     1042.93     77.09 o 
  -6  -4   4      198.38      194.67     18.08 o 
  -5  -4   4     1651.70     1644.74     40.20 o 
  -4  -4   4      750.98      694.55     12.82 o 
  -3  -4   4       41.44       40.95      3.88 o 
  -2  -4   4    10823.36    10806.00    107.69 o 
  -1  -4   4       14.81       11.29      3.75 o 
   0  -4   4    43778.45    41889.34    389.22 o 
   1  -4   4       55.30       55.81      6.40 o 
   2  -4   4    11518.35    11832.21    144.48 o 
   3  -4   4      603.43      555.26     43.96 o 
   4  -4   4     8578.34     7934.36    107.30 o 
   5  -4   4     1019.35      988.75     26.66 o 
   6  -4   4     1041.81     1045.26     45.69 o 
   7  -4   4      200.23      210.27     26.43 o 
   8  -4   4      186.06      167.09     25.72 o 
   9  -4   4      239.27      247.47     32.53 o 
  -9  -3   4        9.53        2.48     12.72 o 
  -8  -3   4       98.75       92.76     15.99 o 
  -7  -3   4        0.52       -8.16      8.16 o 
  -6  -3   4     3299.32     3347.31     93.83 o 
  -5  -3   4     2309.56     2306.21    112.85 o 
  -4  -3   4     6150.92     6058.82     57.34 o 
  -3  -3   4      644.51      595.36     10.69 o 
  -2  -3   4     6381.10     6336.70     57.86 o 
  -1  -3   4     1496.37     1530.93     20.86 o 
   0  -3   4       11.63       11.77      3.68 o 
   1  -3   4      109.21      113.91      4.68 o 
   2  -3   4      464.59      443.58     12.96 o 
   3  -3   4      478.81      499.59     16.92 o 
   4  -3   4       72.82       75.99     20.21 o 
   5  -3   4     3015.12     2924.17     50.68 o 
   6  -3   4      702.34      689.90     36.72 o 
   7  -3   4      509.44      508.10     33.49 o 
   8  -3   4      164.58      197.59     27.39 o 
   9  -3   4      122.69      125.23     25.12 o 
  -9  -2   4      888.98      911.71     40.17 o 
  -8  -2   4       14.52        6.93     10.76 o 
  -7  -2   4     1166.01     1116.58     41.15 o 
  -6  -2   4      222.58      233.03     19.14 o 
  -5  -2   4     2424.70     2306.59     95.15 o 
  -4  -2   4     5966.00     5700.54     63.68 o 
  -3  -2   4      910.08     1047.82     14.01 o 
  -2  -2   4     4458.93     4383.98     41.37 o 
  -1  -2   4     1749.44     1804.61     28.86 o 
   0  -2   4    26677.31    26490.03    246.30 o 
   1  -2   4       36.94       36.26      6.38 o 
   2  -2   4    10715.74    10720.23    130.75 o 
   3  -2   4      989.23      995.67     18.19 o 
   4  -2   4    10219.19    10101.21    158.06 o 
   5  -2   4      132.58      127.62     11.08 o 
   6  -2   4     1662.05     1642.24     35.83 o 
   7  -2   4      621.23      630.58     36.96 o 
   8  -2   4       97.51      108.60     21.17 o 
   9  -2   4      325.63      299.74     34.45 o 
  -9  -1   4        5.20       16.39     14.31 o 
  -8  -1   4      294.56      304.27     42.16 o 
  -7  -1   4        9.68       -0.23      8.71 o 
  -6  -1   4     2247.48     2284.78     89.65 o 
  -5  -1   4     1027.05     1002.22     57.83 o 
  -4  -1   4    11465.43    11393.89    151.48 o 
  -3  -1   4       10.20       10.78      4.37 o 
  -2  -1   4     1038.09     1160.29     58.27 o 
  -1  -1   4      164.69      165.14      5.86 o 
   0  -1   4    13784.08    14475.22    139.30 o 
   1  -1   4       14.58        5.69      3.83 o 
   2  -1   4      526.98      563.61     13.92 o 
   3  -1   4      268.40      289.56     11.70 o 
   4  -1   4       28.18       35.07      8.72 o 
   5  -1   4     2551.10     2456.51     37.12 o 
   6  -1   4     1290.76     1371.18     27.77 o 
   7  -1   4     1316.81     1278.38     51.67 o 
   8  -1   4      125.07      126.79     22.37 o 
   9  -1   4      220.73      229.29     30.38 o 
  -9   0   4      565.85      613.13     44.14 o 
  -8   0   4        2.77      -10.37     10.37 o 
  -7   0   4      791.25      788.82     61.36 o 
  -6   0   4      327.33      290.23     21.26 o 
  -5   0   4     2489.23     2494.63     84.20 o 
  -4   0   4    11137.97    11258.18    239.22 o 
  -3   0   4     4301.04     4700.06     70.35 o 
  -2   0   4       36.84       25.51      4.55 o 
  -1   0   4      196.57      193.12      8.03 o 
   0   0   4      252.07      239.60      6.23 o 
   1   0   4     1914.34     2023.78     42.94 o 
   2   0   4    31869.77    30325.76    350.23 o 
   3   0   4     4011.80     4329.82     62.91 o 
   4   0   4    17328.44    17149.59    172.40 o 
   5   0   4      130.25      135.03     12.44 o 
   6   0   4     1439.96     1468.72     39.20 o 
   7   0   4      890.25      813.85     33.85 o 
   8   0   4      139.38      135.04     17.85 o 
   9   0   4      274.30      327.97     34.93 o 
  -9   1   4        5.32       -4.53     16.21 o 
  -8   1   4      505.56      537.36     30.01 o 
  -7   1   4        9.89       -8.64      8.64 o 
  -6   1   4     1503.86     1500.85     66.56 o 
  -5   1   4       68.26       58.29     11.00 o 
  -4   1   4     8129.63     8248.04    126.37 o 
  -3   1   4      318.89      328.29     14.79 o 
  -2   1   4     8767.12     8640.30    111.06 o 
  -1   1   4       22.94       24.81      4.05 o 
   0   1   4    24784.92    24569.70    321.46 o 
   1   1   4     7001.63     7002.47     95.39 o 
   2   1   4      711.62      852.19     23.87 o 
   3   1   4     3494.24     3685.91     38.79 o 
   4   1   4      835.87      783.69     17.79 o 
   5   1   4     1254.83     1237.48     25.22 o 
   6   1   4      418.51      437.64     20.91 o 
   7   1   4     1193.67     1198.89     51.49 o 
   8   1   4       95.37      103.28     15.92 o 
   9   1   4       96.98      108.65     17.39 o 
  -9   2   4      295.67      307.08     62.97 o 
  -8   2   4       14.16       12.00     13.15 o 
  -7   2   4      922.39      916.19     35.68 o 
  -6   2   4      264.53      282.28     21.86 o 
  -5   2   4     2787.78     2718.54     55.97 o 
  -4   2   4        7.67       13.88      8.37 o 
  -3   2   4     1391.42     1329.32     30.45 o 
  -2   2   4    28271.80    28019.02    329.07 o 
  -1   2   4        7.95        2.91      3.41 o 
   0   2   4    22231.26    22048.56    193.08 o 
   1   2   4    17787.10    18939.00    225.99 o 
   2   2   4    16649.64    15988.48    134.04 o 
   3   2   4       14.98       12.44      3.38 o 
   4   2   4     4139.84     4252.66     51.97 o 
   5   2   4      238.69      228.55     11.74 o 
   6   2   4      948.44      946.21     28.34 o 
   7   2   4      498.15      462.62     34.39 o 
   8   2   4      373.55      374.79     25.58 o 
   9   2   4      325.33      332.13     25.71 o 
  -9   3   4       35.10       26.68     15.06 o 
  -8   3   4      618.26      621.35     33.16 o 
  -7   3   4      129.35      125.47     24.64 o 
  -6   3   4     1247.27     1202.60     38.37 o 
  -5   3   4      227.29      215.47     17.82 o 
  -4   3   4     2792.51     2852.94     54.16 o 
  -3   3   4        0.67        4.03      2.28 o 
  -2   3   4    40517.68    40514.91    470.37 o 
  -1   3   4       33.75       32.65      6.58 o 
   0   3   4     6119.36     6273.87     77.31 o 
   1   3   4     2487.00     2580.80     57.65 o 
   2   3   4       45.54       29.36      2.58 o 
   3   3   4     6409.58     6277.80     59.15 o 
   4   3   4      235.24      235.96      8.84 o 
   5   3   4      711.64      668.26     17.45 o 
   6   3   4      175.13      189.38     15.13 o 
   7   3   4      879.71      970.75     39.65 o 
   8   3   4       41.22       31.13     11.46 o 
   9   3   4      133.19      115.39     17.71 o 
  -8   4   4        1.56       12.61     12.92 o 
  -7   4   4      953.08      860.66     36.32 o 
  -6   4   4       56.90       72.59     14.13 o 
  -5   4   4      990.10     1054.77     34.12 o 
  -4   4   4      265.14      295.45     21.65 o 
  -3   4   4      602.39      621.76     13.19 o 
  -2   4   4    16105.82    16879.03    206.71 o 
   0   4   4    20181.85    20645.84    198.61 o 
   1   4   4      277.41      288.12     11.07 o 
   2   4   4    10959.97    11192.21    102.84 o 
   3   4   4     2644.08     2740.56     30.20 o 
   4   4   4     1030.87      978.38     16.91 o 
   5   4   4      188.25      185.46      9.37 o 
   6   4   4      277.69      272.79     16.53 o 
   7   4   4      314.48      323.34     19.57 o 
   8   4   4      309.35      305.43     23.38 o 
   9   4   4      318.94      332.66     25.19 o 
  -8   5   4      475.52      460.14     33.70 o 
  -7   5   4      346.67      305.06     26.17 o 
  -6   5   4     2568.27     2486.48     92.34 o 
  -5   5   4      263.48      243.00     29.90 o 
  -4   5   4     4516.92     4634.14     78.52 o 
  -3   5   4      713.27      705.27     23.25 o 
  -2   5   4    11726.16    11973.16    152.96 o 
  -1   5   4     1147.17     1265.70     35.76 o 
   0   5   4    11001.38    11629.92    122.19 o 
   1   5   4     5184.18     5171.77     71.68 o 
   2   5   4     3200.25     3218.30     51.17 o 
   3   5   4     2198.02     2097.61     24.80 o 
   4   5   4      113.85      119.16      7.00 o 
   5   5   4     1907.39     1832.46     27.37 o 
   6   5   4      534.85      488.00     15.42 o 
   7   5   4     1288.75     1297.60     30.24 o 
   8   5   4       34.51       29.07      9.27 o 
   9   5   4      255.91      291.61     37.92 o 
  -8   6   4       53.67       60.04     20.69 o 
  -7   6   4      225.26      225.41     23.45 o 
  -6   6   4      389.36      340.52     26.26 o 
  -5   6   4      342.08      384.47     24.19 o 
  -4   6   4     1067.36     1081.15     33.10 o 
  -3   6   4      137.17      131.83      8.02 o 
  -2   6   4      582.81      586.51     12.48 o 
  -1   6   4       17.52       33.62      4.85 o 
   0   6   4    20133.80    20779.84    244.02 o 
   1   6   4      832.18      853.53     30.26 o 
   2   6   4    11504.24    11281.55    198.91 o 
   3   6   4      484.45      491.36     10.28 o 
   4   6   4     1403.56     1353.94     20.51 o 
   5   6   4        6.23        5.29      4.71 o 
   6   6   4     2122.28     2122.28     32.84 o 
   7   6   4      100.70      102.81     11.46 o 
   8   6   4       58.87       54.17     11.51 o 
   9   6   4      170.04      134.56     27.87 o 
  -8   7   4      292.09      304.52     38.27 o 
  -7   7   4       53.41       53.47     19.02 o 
  -6   7   4     3203.92     3080.75     70.37 o 
  -5   7   4      209.22      196.83     20.75 o 
  -4   7   4     5375.04     5535.83     92.27 o 
  -3   7   4       24.12       12.43      6.91 o 
  -2   7   4     3363.31     3593.32     44.92 o 
  -1   7   4      177.68      184.30      8.88 o 
   0   7   4     9586.98     9513.48     98.84 o 
   1   7   4     2706.35     2508.58     42.34 o 
   2   7   4     2091.78     2058.32     38.50 o 
   3   7   4     2394.29     2368.27     33.68 o 
   4   7   4     1584.42     1452.97     21.77 o 
   5   7   4     2855.25     2765.97     36.12 o 
   6   7   4      284.13      265.04     12.80 o 
   7   7   4     2194.40     2229.04     41.14 o 
   8   7   4       30.91       14.87     10.34 o 
   9   7   4      162.96      163.98     30.38 o 
  -8   8   4      140.41      147.36     29.42 o 
  -7   8   4      133.97      141.74     27.39 o 
  -6   8   4      136.54      100.95     21.77 o 
  -5   8   4       54.55       55.26     17.70 o 
  -4   8   4       11.86        1.44     12.20 o 
  -3   8   4      371.18      389.09     12.66 o 
  -2   8   4     3237.98     3360.51     44.01 o 
  -1   8   4        6.88       17.95      4.48 o 
   0   8   4     1039.30     1021.27     19.87 o 
   1   8   4       75.19       78.47      8.28 o 
   2   8   4     7096.14     6823.98     95.69 o 
   3   8   4      984.63     1081.31     40.07 o 
   4   8   4     4389.16     4280.59     46.71 o 
   5   8   4      103.09      124.00      8.42 o 
   6   8   4     1578.82     1563.08     39.43 o 
   7   8   4      166.69      155.11     17.14 o 
   8   8   4       21.85      -14.95     14.95 o 
   9   8   4       45.60       47.13     19.26 o 
  -7   9   4       44.32       43.66     19.38 o 
  -6   9   4      761.60      732.12     45.81 o 
  -5   9   4      262.58      271.87     31.22 o 
  -4   9   4     9190.66     8803.31    185.63 o 
  -3   9   4        6.52        9.36      5.48 o 
  -2   9   4     3679.56     3929.73     50.93 o 
  -1   9   4      114.54      155.46      9.63 o 
   0   9   4     5041.44     5070.11     60.65 o 
   1   9   4      165.35      183.17     13.24 o 
   2   9   4     4347.60     4298.97     67.09 o 
   3   9   4     4114.99     3995.49     93.71 o 
   4   9   4      429.16      427.45     14.31 o 
   5   9   4     3131.58     3109.52     41.10 o 
   6   9   4        0.06        6.63      5.83 o 
   7   9   4     3118.23     3101.22     53.03 o 
   8   9   4        9.17       27.87     18.54 o 
   9   9   4       93.57      125.95     29.18 o 
  -7  10   4       99.08       74.99     22.01 o 
  -6  10   4        0.91       -0.48     12.20 o 
  -5  10   4        0.23       -3.47     10.53 o 
  -4  10   4      720.31      742.89     41.86 o 
  -3  10   4      348.51      336.63     14.26 o 
  -2  10   4       70.46       88.17      7.16 o 
  -1  10   4      621.84      741.91     19.14 o 
   0  10   4      311.79      316.05     15.19 o 
   1  10   4     2869.33     2668.97     39.10 o 
   2  10   4     7422.53     7080.84    100.56 o 
   3  10   4      249.37      279.34     19.50 o 
   4  10   4     2519.04     2505.75     39.14 o 
   5  10   4        1.59       -0.15      5.18 o 
   6  10   4      278.47      275.20     15.00 o 
   7  10   4       88.02       62.47     15.67 o 
   8  10   4       20.52       15.91     16.15 o 
   9  10   4       87.13       91.02     25.72 o 
  -7  11   4       55.21       43.42     20.45 o 
  -6  11   4      729.45      763.82     48.56 o 
  -5  11   4        0.53        4.55     12.20 o 
  -4  11   4     3579.19     3620.55    102.15 o 
  -3  11   4      138.50      162.82     11.71 o 
  -2  11   4     4822.37     4778.13     53.78 o 
  -1  11   4       50.20       42.25      5.88 o 
   0  11   4     3383.04     3514.31     48.85 o 
   1  11   4      214.71      204.75     11.17 o 
   2  11   4     2375.78     2307.17     61.78 o 
   3  11   4     5294.74     5154.52     81.29 o 
   4  11   4       56.90       52.15      7.61 o 
   5  11   4     1449.66     1453.34     30.09 o 
   6  11   4      146.65      145.87     17.02 o 
   7  11   4     1940.66     1842.51     51.77 o 
   8  11   4       60.53       64.47     22.01 o 
   9  11   4      305.20      305.48     40.55 o 
  -7  12   4       70.62       17.46     17.94 o 
  -6  12   4       78.51       80.14     23.20 o 
  -5  12   4       79.18       89.47     21.65 o 
  -4  12   4       83.23       79.78     19.50 o 
  -3  12   4       61.51       60.88      8.08 o 
  -2  12   4      962.04      909.78     20.15 o 
  -1  12   4     2208.30     2177.82     31.92 o 
   0  12   4     2516.09     2534.05     39.99 o 
   1  12   4     1215.58     1295.74     26.15 o 
   2  12   4     1561.30     1525.52     31.36 o 
   3  12   4     1111.89     1050.54     37.74 o 
   4  12   4      671.28      681.14     25.34 o 
   5  12   4        1.63        9.99      5.72 o 
   6  12   4      176.65      161.75     17.76 o 
   7  12   4        0.08        2.73      9.96 o 
   8  12   4       57.35       47.13     19.86 o 
   9  12   4       22.31       18.90     19.74 o 
  -6  13   4      553.16      601.15     46.77 o 
  -5  13   4        1.93       18.18     14.71 o 
  -4  13   4     1006.15     1029.35     52.15 o 
  -3  13   4        5.74        1.14      6.85 o 
  -2  13   4     5875.76     5875.76    109.04 o 
  -1  13   4       45.20       48.03      7.12 o 
   0  13   4     1015.52      989.30     27.10 o 
   1  13   4     1280.40     1248.41     23.13 o 
   2  13   4      550.75      551.73     17.84 o 
   3  13   4     1634.26     1573.97     44.49 o 
   4  13   4       81.27       97.04     12.64 o 
   5  13   4      754.58      738.91     28.68 o 
   6  13   4      191.52      194.18     19.24 o 
   7  13   4      739.24      745.23     33.27 o 
   8  13   4       11.81        4.31     15.79 o 
   9  13   4      429.00      384.54     45.57 o 
  -6  14   4      317.23      348.42     41.62 o 
  -5  14   4       22.34       14.95     15.43 o 
  -4  14   4        1.80       15.79      9.90 o 
  -3  14   4       40.53       36.47      7.12 o 
  -2  14   4        0.00        4.88      5.22 o 
  -1  14   4     1527.17     1534.33     27.81 o 
   0  14   4      746.32      800.62     45.35 o 
   1  14   4      570.74      556.56     21.56 o 
   2  14   4      128.13      119.09      9.81 o 
   3  14   4     1449.23     1384.78     35.51 o 
   4  14   4      148.87      137.51     14.52 o 
   5  14   4      258.53      351.82     22.25 o 
   6  14   4      340.86      340.00     45.99 o 
   7  14   4        5.38       14.96     18.00 o 
   8  14   4        3.76        1.08     16.15 o 
  -5  15   4        7.43        7.89     16.98 o 
  -4  15   4     1226.19     1173.30     39.46 o 
  -3  15   4        2.45        4.56      5.48 o 
  -2  15   4     1735.17     1702.59     32.37 o 
  -1  15   4        8.16       16.19      6.28 o 
   0  15   4     1182.75     1194.39     24.56 o 
   1  15   4      696.68      711.36     21.63 o 
   2  15   4      720.88      715.07     19.02 o 
   3  15   4      198.95      203.17     13.84 o 
   4  15   4      347.87      358.06     20.08 o 
   5  15   4     1213.38     1225.75     38.02 o 
   6  15   4       38.11       32.15      9.77 o 
   7  15   4      494.27      547.86     27.84 o 
   8  15   4        0.21        3.95     17.46 o 
  -5  16   4        0.31      -14.59     14.59 o 
  -4  16   4       14.66       31.94     18.18 o 
  -3  16   4      103.10      108.49     23.20 o 
  -2  16   4       18.66       21.27      7.36 o 
  -1  16   4      266.17      258.00     14.05 o 
   0  16   4        2.03        0.09      5.54 o 
   1  16   4     1033.06      997.75     26.63 o 
   2  16   4      572.51      619.54     17.94 o 
   3  16   4     1190.45     1182.66     28.66 o 
   4  16   4       57.80       58.67      9.74 o 
   5  16   4      323.49      395.36     19.80 o 
   6  16   4        1.64        4.98      8.21 o 
   7  16   4       17.43       18.32     12.55 o 
   8  16   4        2.47       15.43     19.02 o 
  -4  17   4      523.02      395.78     41.26 o 
  -3  17   4        0.06      -12.56     12.56 o 
  -2  17   4      398.50      426.49     28.47 o 
  -1  17   4       39.70       25.17      8.59 o 
   0  17   4     2012.76     1919.70     80.54 o 
   1  17   4        4.83       -2.56      9.04 o 
   2  17   4      590.44      595.00     41.32 o 
   3  17   4      508.04      530.89     24.79 o 
   4  17   4      354.90      350.08     18.03 o 
   5  17   4      756.34      776.19     25.87 o 
   6  17   4        6.47       13.71      8.95 o 
   7  17   4      385.71      408.97     24.44 o 
  -4  18   4      179.94      182.88     31.82 o 
  -3  18   4      114.06      142.45     27.39 o 
  -2  18   4        9.92        5.96      7.27 o 
  -1  18   4       35.52       39.71      9.76 o 
   0  18   4        5.07       -3.36      7.32 o 
   1  18   4     1021.99     1037.90     73.98 o 
   2  18   4      132.79      119.48     16.73 o 
   3  18   4      326.16      380.00     37.68 o 
   4  18   4      112.08      127.74     25.00 o 
   5  18   4      668.07      604.98     43.42 o 
   6  18   4        3.53        2.39     16.86 o 
   7  18   4        7.58       25.12     18.78 o 
  -3  19   4       18.52       46.41     20.93 o 
  -2  19   4      833.97      897.18     36.78 o 
  -1  19   4        3.36        7.87      7.82 o 
   0  19   4      423.25      382.51     22.04 o 
   1  19   4        6.75       20.77     11.99 o 
   2  19   4      365.30      321.72     25.70 o 
   3  19   4      502.82      473.77     38.63 o 
   4  19   4       42.53       52.27     19.62 o 
   5  19   4      379.67      508.93     41.26 o 
   6  19   4        6.05      -10.05     15.67 o 
  -2  20   4        2.00       14.72      7.85 o 
  -1  20   4      199.04      215.69     18.06 o 
   0  20   4        2.07       -1.18      8.04 o 
   1  20   4      523.20      512.58     28.97 o 
   2  20   4       52.29       48.50     13.70 o 
   3  20   4      315.39      319.47     37.44 o 
   4  20   4       22.28       16.03     17.22 o 
   5  20   4      103.90      100.23     24.16 o 
   6  20   4       13.36        2.63     16.75 o 
  -2  21   4      278.95      330.33     28.56 o 
  -1  21   4        8.11        6.15      9.34 o 
   0  21   4      275.97      358.88     74.76 o 
   1  21   4       27.68       44.78     13.68 o 
   2  21   4       27.28       51.67     19.02 o 
   3  21   4      147.26      159.68     28.35 o 
   4  21   4       41.05       64.95     22.13 o 
   5  21   4      237.02      174.27     31.70 o 
   0  22   4        0.64       -2.21     19.20 o 
   1  22   4      274.00      276.77     46.05 o 
   2  22   4        5.25       -4.78     13.75 o 
   3  22   4      147.36      159.68     29.78 o 
   4  22   4        0.87      -15.19     15.19 o 
  -3 -22   5        2.55       -5.94     10.63 o 
  -2 -22   5      270.04      302.11     27.94 o 
  -1 -22   5       15.22        4.74     12.09 o 
   0 -22   5       90.00       95.57     18.51 o 
  -4 -21   5       16.56       25.55     13.60 o 
  -3 -21   5      167.28      118.30     18.93 o 
  -2 -21   5       21.46        7.44     13.81 o 
  -1 -21   5      647.09      683.32     34.62 o 
   0 -21   5      374.08      361.08     29.14 o 
   1 -21   5      121.09      130.56     24.28 o 
   2 -21   5       20.37       14.37     12.51 o 
  -5 -20   5        9.72      -11.21     11.21 o 
  -4 -20   5      734.21      784.60     36.66 o 
  -3 -20   5        5.70       -4.43      9.03 o 
  -2 -20   5      519.06      480.49     46.71 o 
  -1 -20   5       39.14       20.40     15.49 o 
   0 -20   5      210.48      202.21     22.01 o 
   1 -20   5      349.44      387.30     43.06 o 
   2 -20   5       30.92       18.81     12.20 o 
   3 -20   5      144.27      139.11     28.03 o 
  -6 -19   5      117.17      113.33     23.41 o 
  -5 -19   5       62.24       82.73     24.10 o 
  -4 -19   5        2.12        3.68     11.78 o 
  -3 -19   5      346.91      329.16     45.03 o 
  -2 -19   5       12.01        3.92      9.69 o 
  -1 -19   5      809.97      795.59     34.46 o 
   0 -19   5       11.11       12.93     11.78 o 
   1 -19   5      564.64      582.48     29.92 o 
   2 -19   5       23.82       17.80     10.91 o 
   3 -19   5      102.03       93.61     16.65 o 
   4 -19   5       31.19       29.86     12.50 o 
  -6 -18   5      457.05      501.20     23.74 o 
  -5 -18   5       80.38       80.70     16.57 o 
  -4 -18   5      859.80      858.02     35.14 o 
  -3 -18   5      130.07      114.05     16.63 o 
  -2 -18   5      607.50      598.71     29.21 o 
  -1 -18   5      246.82      229.70     20.92 o 
   0 -18   5      707.15      672.38     30.69 o 
   1 -18   5      124.17      123.13     16.95 o 
   2 -18   5       84.27      109.70     30.74 o 
   3 -18   5      510.16      522.02     24.60 o 
   4 -18   5       13.68       16.08     13.58 o 
  -7 -17   5       30.44       70.69     22.25 o 
  -6 -17   5       86.91       69.94     12.17 o 
  -5 -17   5       18.85       20.20     11.23 o 
  -4 -17   5       39.84       32.53     10.61 o 
  -3 -17   5      205.50      206.66     19.98 o 
  -2 -17   5       10.48       -0.85      7.90 o 
  -1 -17   5     1678.32     1607.90     70.33 o 
   0 -17   5        2.30       -7.16      7.46 o 
   1 -17   5     2104.13     1929.15     51.21 o 
   2 -17   5       82.55       65.11     13.25 o 
   3 -17   5      608.95      625.77     25.17 o 
   4 -17   5       86.18      125.10     18.41 o 
   5 -17   5       34.20       30.14     20.21 o 
  -7 -16   5       10.07      -10.05     12.80 o 
  -6 -16   5      211.93      224.69     17.02 o 
  -5 -16   5        4.62        1.69      8.28 o 
  -4 -16   5     1326.16     1228.92     39.10 o 
  -3 -16   5       42.38       31.34      9.98 o 
  -2 -16   5     1895.22     1879.49     48.79 o 
  -1 -16   5       31.33       32.82     10.39 o 
   0 -16   5     1564.17     1554.40     94.79 o 
   1 -16   5      103.32      103.47     15.01 o 
   2 -16   5      164.71      163.19     17.93 o 
   3 -16   5      912.28      899.46     33.94 o 
   4 -16   5       16.08       25.86      8.46 o 
   5 -16   5      399.54      405.83     45.09 o 
  -7 -15   5       78.76      102.62     24.40 o 
  -6 -15   5      142.60      134.60     13.43 o 
  -5 -15   5      316.87      307.82     22.71 o 
  -4 -15   5        3.36       15.87      8.28 o 
  -3 -15   5      370.45      422.05     29.42 o 
  -2 -15   5      496.82      478.42     24.13 o 
  -1 -15   5     1372.69     1346.64     39.45 o 
   0 -15   5      609.05      547.76     38.27 o 
   1 -15   5     1879.72     1817.71     46.65 o 
   2 -15   5        2.53        2.44      8.16 o 
   3 -15   5     2575.74     2552.02     57.61 o 
   4 -15   5        9.68       16.62     11.70 o 
   5 -15   5      106.89       77.87     23.56 o 
   6 -15   5       65.74       86.48     24.40 o 
  -8 -14   5      144.72      174.87     30.14 o 
  -7 -14   5       23.97       13.64     15.79 o 
  -6 -14   5      303.11      341.87     24.42 o 
  -5 -14   5       37.81       37.04     10.39 o 
  -4 -14   5     1286.04     1248.83     36.90 o 
  -3 -14   5      958.05      877.62     30.61 o 
  -2 -14   5     5141.27     5087.67     86.89 o 
  -1 -14   5      176.95      178.95     16.70 o 
   0 -14   5     1783.30     1762.85     44.57 o 
   1 -14   5      919.87      843.60     29.92 o 
   2 -14   5      233.65      233.39     19.18 o 
   3 -14   5      965.65      949.14     32.31 o 
   4 -14   5      154.55      159.90     14.62 o 
   5 -14   5     1089.90     1055.31     58.37 o 
   6 -14   5        3.91       17.58     16.63 o 
  -8 -13   5      327.43      352.92     27.89 o 
  -7 -13   5        5.25       10.05     14.59 o 
  -6 -13   5     1820.26     1795.92     71.05 o 
  -5 -13   5      307.21      345.81     17.55 o 
  -4 -13   5      193.99      197.83     17.12 o 
  -3 -13   5     1870.21     1836.55     43.89 o 
  -2 -13   5      208.75      223.13     20.39 o 
  -1 -13   5     3680.69     3618.31     67.14 o 
   0 -13   5     2439.93     2392.56     51.60 o 
   1 -13   5     2166.54     2275.38     94.79 o 
   2 -13   5     1098.96     1038.21     37.26 o 
   3 -13   5     2779.00     2757.02     56.89 o 
   4 -13   5       16.33       29.20      8.31 o 
   5 -13   5      688.08      637.90     28.29 o 
   6 -13   5       77.21       80.74     24.04 o 
   7 -13   5       46.64       45.45     20.57 o 
  -8 -12   5      175.36      190.85     21.21 o 
  -7 -12   5       11.59       19.67     10.74 o 
  -6 -12   5      651.57      722.93     55.20 o 
  -5 -12   5      802.25      755.85     22.77 o 
  -4 -12   5     2149.88     2103.15     36.76 o 
  -3 -12   5      526.03      549.30     22.57 o 
  -2 -12   5     1894.27     1844.49     42.28 o 
  -1 -12   5       43.34       46.96      8.99 o 
   0 -12   5      246.29      255.52     17.96 o 
   1 -12   5     5021.24     4713.94     78.62 o 
   2 -12   5      363.92      371.45     25.78 o 
   3 -12   5      796.47      765.56     26.99 o 
   4 -12   5       72.84       82.01     10.36 o 
   5 -12   5      840.38      863.35     32.00 o 
   6 -12   5        3.15       16.27     16.63 o 
   7 -12   5      247.48      308.47     38.27 o 
  -8 -11   5      729.90      747.70     34.83 o 
  -7 -11   5        3.50        0.56     13.99 o 
  -6 -11   5     2634.97     2560.51     88.75 o 
  -5 -11   5     1032.07     1086.40     23.19 o 
  -4 -11   5      277.69      265.52     22.73 o 
  -3 -11   5     3744.80     3663.20     59.19 o 
  -2 -11   5       22.91       24.22      9.23 o 
  -1 -11   5     4600.69     4556.90     89.89 o 
   0 -11   5       43.69       37.37      7.85 o 
   1 -11   5    10462.92    10485.48    143.03 o 
   2 -11   5       34.48       41.61      9.39 o 
   3 -11   5     1099.82     1136.43     31.75 o 
   4 -11   5       40.11       38.45      7.86 o 
   5 -11   5     1792.78     1754.31     45.72 o 
   6 -11   5       92.07      101.07     23.80 o 
   7 -11   5       97.12       92.34     23.44 o 
  -8 -10   5      109.89      120.58     17.30 o 
  -7 -10   5       56.19       61.41     13.19 o 
  -6 -10   5     1000.99     1054.78     36.01 o 
  -5 -10   5      864.98      869.51     19.88 o 
  -4 -10   5     3437.89     3412.07     59.70 o 
  -3 -10   5      207.46      240.35     24.58 o 
  -2 -10   5       27.84       36.00      5.16 o 
  -1 -10   5      413.15      428.78     17.88 o 
   0 -10   5      723.22      711.72     34.51 o 
   1 -10   5        2.44        0.97      5.06 o 
   2 -10   5      548.15      582.51     21.27 o 
   3 -10   5     1853.48     1973.34     44.55 o 
   4 -10   5        0.40       -0.51      6.09 o 
   5 -10   5      870.14      865.48     30.59 o 
   6 -10   5       55.01       92.70     22.37 o 
   7 -10   5      572.45      657.13     46.65 o 
   8 -10   5       28.60       34.81     20.57 o 
  -9  -9   5        0.30       12.90     12.97 o 
  -8  -9   5      409.66      445.98     30.31 o 
  -7  -9   5      406.89      369.23     25.83 o 
  -6  -9   5     1752.39     1765.13     46.65 o 
  -5  -9   5      478.42      504.71     14.61 o 
  -4  -9   5     2677.37     2685.36     36.31 o 
  -3  -9   5     8515.74     8323.74    113.82 o 
  -2  -9   5     3044.45     3208.97     54.83 o 
  -1  -9   5     7783.07     7859.29    108.46 o 
   0  -9   5      523.91      600.60     24.40 o 
   1  -9   5    12686.83    12801.86    164.52 o 
   2  -9   5       93.55       99.69     10.52 o 
   3  -9   5     3176.52     3256.48     56.93 o 
   4  -9   5       34.30       31.19      7.20 o 
   5  -9   5     2248.01     2288.77     50.32 o 
   6  -9   5      106.29      128.10     24.04 o 
   7  -9   5      166.15      205.25     30.02 o 
   8  -9   5      350.63      422.58     43.78 o 
  -9  -8   5       91.23       79.29     16.41 o 
  -8  -8   5      113.94      151.26     19.11 o 
  -7  -8   5      402.31      420.72     26.19 o 
  -6  -8   5      664.78      681.64     35.11 o 
  -5  -8   5      550.83      588.55     21.15 o 
  -4  -8   5     1972.98     2000.84     29.12 o 
  -3  -8   5      992.24      947.74     32.64 o 
  -2  -8   5     1176.72     1203.12     28.21 o 
  -1  -8   5      339.70      383.51     19.02 o 
   0  -8   5      759.32      871.94     23.38 o 
   1  -8   5     2293.35     2364.26     43.51 o 
   2  -8   5       52.51       58.41      8.01 o 
   3  -8   5     1518.03     1528.01     35.94 o 
   4  -8   5      128.25      120.09     10.10 o 
   5  -8   5     1941.21     1980.92     97.00 o 
   6  -8   5      131.60      111.59     22.13 o 
   7  -8   5      589.82      620.77     42.70 o 
   8  -8   5       11.38       27.39     17.58 o 
  -9  -7   5       84.78       45.50     14.13 o 
  -8  -7   5     1063.92     1069.19     61.60 o 
  -7  -7   5      331.12      348.57     25.13 o 
  -6  -7   5      516.01      519.39     36.30 o 
  -5  -7   5      755.08      767.68     24.76 o 
  -4  -7   5     4126.74     4179.80     49.20 o 
  -3  -7   5    12720.71    12871.79    132.37 o 
  -2  -7   5     4578.53     4401.79     65.16 o 
  -1  -7   5     5883.68     5917.82     93.18 o 
   0  -7   5      723.33      760.22     21.01 o 
   1  -7   5    20595.38    21178.29    205.75 o 
   2  -7   5      132.81      128.42     10.69 o 
   4  -7   5       13.27       17.46      7.67 o 
   5  -7   5      863.58      832.06     48.80 o 
   6  -7   5      378.97      294.95     30.26 o 
   7  -7   5      322.50      311.58     33.13 o 
   8  -7   5      319.51      330.36     36.84 o 
  -9  -6   5      142.50      153.31     20.67 o 
  -8  -6   5       69.30       47.19     13.95 o 
  -7  -6   5      432.72      382.16     46.65 o 
  -6  -6   5      411.87      445.80     23.26 o 
  -5  -6   5      716.32      717.77     15.24 o 
  -4  -6   5      709.24      686.39     14.78 o 
  -3  -6   5     2205.72     2193.43     31.98 o 
  -2  -6   5     1137.95     1134.58     20.61 o 
  -1  -6   5     3445.40     3632.83     54.80 o 
   0  -6   5     1093.11     1138.02     25.20 o 
   1  -6   5      677.03      699.92     21.07 o 
   2  -6   5      238.55      234.07     12.01 o 
   3  -6   5        2.43        0.32      3.21 o 
   4  -6   5     1999.40     1992.37     41.41 o 
   5  -6   5     2704.85     2744.85     52.35 o 
   6  -6   5      169.91      193.89     24.52 o 
   7  -6   5      365.39      357.51     34.69 o 
   8  -6   5       47.33       19.14     16.75 o 
   9  -6   5      217.21      191.01     30.62 o 
  -9  -5   5       11.83       -5.36     16.57 o 
  -8  -5   5      806.02      847.41     62.62 o 
  -7  -5   5       19.45       11.10      9.32 o 
  -6  -5   5     1104.02     1117.51     35.32 o 
  -5  -5   5      305.06      318.05     18.27 o 
  -4  -5   5     2545.74     2493.45     30.55 o 
  -3  -5   5      739.97      775.57     16.89 o 
  -2  -5   5      471.67      383.97     10.87 o 
  -1  -5   5    56615.54    54282.35    624.60 o 
   0  -5   5       21.21       16.71      2.86 o 
   1  -5   5    25296.10    25781.64    213.55 o 
   2  -5   5       53.18      101.42     11.60 o 
   3  -5   5    10034.10    10240.62    148.20 o 
   4  -5   5      484.87      448.05     18.03 o 
   5  -5   5     2296.38     2242.93     44.77 o 
   6  -5   5      548.22      559.17     33.97 o 
   7  -5   5      259.47      233.72     27.87 o 
   8  -5   5      169.72      191.73     27.99 o 
   9  -5   5       56.06       32.06     18.78 o 
  -9  -4   5       64.38       91.65     18.24 o 
  -8  -4   5      220.81      199.69     21.23 o 
  -7  -4   5      293.81      338.35     32.11 o 
  -6  -4   5      265.25      250.58     30.20 o 
  -5  -4   5     4923.14     4831.65     81.39 o 
  -4  -4   5      897.82      850.84     14.63 o 
  -3  -4   5     4506.78     4530.69     45.83 o 
  -2  -4   5     2138.82     2182.83     29.10 o 
  -1  -4   5    15661.95    16539.96    160.18 o 
   0  -4   5      416.15      449.43      9.68 o 
   1  -4   5      428.19      451.57     10.48 o 
   2  -4   5     1780.71     1851.64     22.57 o 
   3  -4   5      727.74      798.05     22.05 o 
   4  -4   5     4007.36     3911.09     64.65 o 
   5  -4   5      806.69      802.67     25.18 o 
   6  -4   5      564.59      592.39     55.08 o 
   7  -4   5      271.08      226.06     26.67 o 
   8  -4   5      222.52      215.53     28.59 o 
   9  -4   5      150.33      158.24     26.67 o 
  -9  -3   5        9.67        8.55     13.39 o 
  -8  -3   5      658.14      705.27     33.37 o 
  -7  -3   5       62.35       50.03     12.22 o 
  -6  -3   5     1329.03     1285.34     38.31 o 
  -5  -3   5      265.69      237.85     18.32 o 
  -4  -3   5     1142.21     1126.15     16.22 o 
  -3  -3   5     5388.33     5232.04     50.56 o 
  -2  -3   5      468.91      507.54      9.92 o 
  -1  -3   5    20204.33    20140.38    191.30 o 
   0  -3   5        7.42        4.11      2.74 o 
   1  -3   5    26020.65    26047.82    214.46 o 
   2  -3   5     2808.02     3034.57     37.36 o 
   3  -3   5     9022.18     9020.12     95.11 o 
   4  -3   5      668.13      634.55     19.69 o 
   5  -3   5     6755.07     6556.49     93.62 o 
   6  -3   5       93.27       85.40     11.60 o 
   7  -3   5      375.90      365.40     28.47 o 
   8  -3   5      260.97      287.06     31.22 o 
   9  -3   5       71.89       72.84     21.05 o 
  -9  -2   5       88.42       98.75     18.34 o 
  -8  -2   5       44.24       43.44     13.84 o 
  -7  -2   5      585.69      631.80     28.83 o 
  -6  -2   5       91.47       62.50     12.69 o 
  -5  -2   5     8610.88     8469.27    124.26 o 
  -4  -2   5      613.48      606.12     16.11 o 
  -3  -2   5     6325.50     6419.69     59.24 o 
  -2  -2   5     2270.66     2458.48     26.55 o 
  -1  -2   5     3546.72     3494.19     42.53 o 
   0  -2   5       68.96       68.76      6.28 o 
   1  -2   5      268.88      252.86     13.67 o 
   2  -2   5      290.44      288.33      9.07 o 
   3  -2   5        1.71       -1.48      3.02 o 
   4  -2   5     1999.44     2052.71     31.48 o 
   5  -2   5      291.60      250.82     14.25 o 
   6  -2   5     1872.09     1875.12     39.51 o 
   7  -2   5      223.61      228.33     25.96 o 
   8  -2   5      595.59      587.52     38.39 o 
   9  -2   5       95.06       75.59     21.41 o 
  -9  -1   5        4.58        9.15     29.01 o 
  -8  -1   5      775.11      747.56     34.29 o 
  -7  -1   5       13.11       20.35     11.18 o 
  -6  -1   5     1853.50     1847.67     46.97 o 
  -5  -1   5      482.91      431.45     22.07 o 
  -4  -1   5     1110.64     1163.83     30.91 o 
  -3  -1   5     9027.66     9102.83    147.70 o 
  -2  -1   5     2076.26     2322.80     29.84 o 
  -1  -1   5      143.59      209.38     17.64 o 
   0  -1   5     2953.48     3095.87     30.42 o 
   1  -1   5    24537.74    23637.52    278.14 o 
   2  -1   5      615.00      620.77     22.37 o 
   3  -1   5     7889.91     7586.07     82.49 o 
   4  -1   5       85.94      101.18      9.82 o 
   5  -1   5     7078.25     6696.81     93.46 o 
   6  -1   5       53.46       44.19     23.62 o 
   7  -1   5      464.47      484.41     32.29 o 
   8  -1   5      518.00      421.38     31.94 o 
   9  -1   5       33.36       44.14     16.86 o 
  -9   0   5      130.16      167.75     22.80 o 
  -8   0   5       32.25       15.22     12.64 o 
  -7   0   5     1250.79     1231.61     41.11 o 
  -6   0   5       81.57       56.71     13.19 o 
  -5   0   5     4738.29     4743.31     80.59 o 
  -4   0   5       82.28       99.47     11.45 o 
  -3   0   5     9337.88     9462.40     97.05 o 
  -2   0   5      395.06      450.60     10.11 o 
  -1   0   5     2671.50     2821.62     79.42 o 
   0   0   5      177.33      181.93      6.40 o 
   1   0   5     9247.24     9438.60    117.50 o 
   2   0   5      649.11      639.17     13.03 o 
   3   0   5      315.01      353.36     19.98 o 
   4   0   5     3006.79     3013.00     50.03 o 
   5   0   5      264.75      253.09     13.03 o 
   6   0   5     3563.61     3659.89     52.94 o 
   7   0   5      113.04      126.55     19.62 o 
   8   0   5      769.04      665.50     38.87 o 
   9   0   5       21.08       33.85     15.67 o 
  -9   1   5       30.16       18.62     14.25 o 
  -8   1   5      647.66      667.50     33.96 o 
  -7   1   5      155.18      155.26     18.95 o 
  -6   1   5     1183.01     1232.26     38.67 o 
  -5   1   5       52.38       49.65     10.59 o 
  -4   1   5     3897.73     4127.52     69.22 o 
  -3   1   5      872.39      907.85     58.49 o 
  -2   1   5       83.79       62.45      7.06 o 
  -1   1   5    25306.19    25367.44    412.77 o 
   0   1   5      253.59      246.53      5.95 o 
   1   1   5     2039.37     1991.16     32.59 o 
   2   1   5     9112.65     9330.19    260.27 o 
   3   1   5    29642.50    29190.53    281.28 o 
   4   1   5     1842.03     1728.86     25.22 o 
   5   1   5     2550.82     2448.14     48.66 o 
   6   1   5      113.20      126.97     19.97 o 
   7   1   5      719.77      718.70     28.05 o 
   8   1   5      415.17      383.13     24.34 o 
   9   1   5       31.17        7.65     13.99 o 
  -9   2   5       97.78       74.15     19.56 o 
  -8   2   5       59.80       13.84     12.81 o 
  -7   2   5     1065.20     1101.93     41.50 o 
  -6   2   5      172.47      158.09     17.25 o 
  -5   2   5     2982.13     3067.94     61.23 o 
  -4   2   5      342.82      350.28     17.75 o 
  -3   2   5     6213.70     5775.28     84.48 o 
  -2   2   5      358.79      348.14     14.29 o 
  -1   2   5    28529.79    28383.37    460.37 o 
   0   2   5       15.88       21.00      2.46 o 
   1   2   5     7444.25     7768.15     66.43 o 
   2   2   5     6386.04     6651.03     69.54 o 
   3   2   5      327.73      352.34     15.51 o 
   4   2   5     3686.63     3731.65     41.76 o 
   5   2   5      446.17      421.78     14.59 o 
   6   2   5     1268.27     1275.35     27.74 o 
   7   2   5        4.32       -1.86      8.40 o 
   8   2   5      634.81      674.93     28.96 o 
   9   2   5        1.85        3.18     20.15 o 
  -8   3   5      312.63      280.95     26.75 o 
  -7   3   5       40.00       37.68     18.06 o 
  -6   3   5      738.73      719.83     30.53 o 
  -5   3   5      205.07      192.38     17.64 o 
  -4   3   5     1965.34     2050.91     44.78 o 
  -3   3   5      426.72      440.81     10.08 o 
  -2   3   5     3298.40     3475.47     54.24 o 
  -1   3   5    31347.70    31113.88    360.28 o 
   0   3   5     3848.25     4089.46     39.03 o 
   1   3   5      745.68      670.40     17.41 o 
   2   3   5     2561.72     2687.45     31.85 o 
   3   3   5    33027.51    32272.96    351.29 o 
   4   3   5     3968.35     3931.35     43.09 o 
   5   3   5     1258.60     1205.60     21.37 o 
   6   3   5     1534.44     1453.00     26.37 o 
   7   3   5      453.00      462.45     22.04 o 
   8   3   5      332.20      303.04     22.31 o 
   9   3   5       38.01       35.60     12.33 o 
  -8   4   5       45.31       26.59     14.24 o 
  -7   4   5      510.62      477.55     29.31 o 
  -6   4   5        0.66       -8.57      8.57 o 
  -5   4   5     3789.35     3911.01     73.86 o 
  -4   4   5        0.93        1.28      6.54 o 
  -3   4   5     6107.58     5938.49     66.54 o 
  -2   4   5       58.73       71.07      8.31 o 
  -1   4   5    48152.93    47860.24    813.64 o 
   0   4   5     2700.11     2696.54     28.47 o 
   1   4   5      541.46      497.42      7.18 o 
   2   4   5     1413.79     1442.12     39.29 o 
   3   4   5     2977.68     3047.07     32.44 o 
   4   4   5     1386.34     1268.72     21.84 o 
   5   4   5        8.30        9.44      4.27 o 
   6   4   5     1803.85     1895.57     30.49 o 
   7   4   5       16.43        9.34      6.90 o 
   8   4   5      644.60      649.54     23.53 o 
   9   4   5       16.44        4.43     15.31 o 
  -8   5   5      183.07      173.47     27.87 o 
  -7   5   5      219.47      217.06     35.76 o 
  -6   5   5      932.20      923.33     36.45 o 
  -5   5   5      236.70      225.67     20.06 o 
  -4   5   5     1190.26     1195.99     34.54 o 
  -3   5   5      273.51      225.86      9.74 o 
  -2   5   5        0.01       -2.02      4.71 o 
  -1   5   5    13206.02    14303.07    142.99 o 
   0   5   5      487.16      476.18     11.60 o 
   1   5   5    14875.31    14417.51    142.02 o 
   2   5   5     1543.24     1511.45     21.15 o 
   3   5   5       79.15       74.60      4.48 o 
   4   5   5      494.98      544.30     11.95 o 
   5   5   5     1459.11     1466.68     48.48 o 
   6   5   5      120.47      126.12      9.46 o 
   7   5   5      436.81      447.21     17.89 o 
   8   5   5       52.98       67.94     11.10 o 
   9   5   5       58.72       75.71     22.37 o 
  -8   6   5       69.73       90.34     18.67 o 
  -7   6   5      284.15      240.83     28.17 o 
  -6   6   5      133.80      140.00     19.53 o 
  -5   6   5     8082.28     8036.79    126.05 o 
  -4   6   5      479.96      475.57     25.72 o 
  -3   6   5     2634.31     2612.14     37.22 o 
  -2   6   5       30.09       20.91      7.36 o 
  -1   6   5    13645.13    14343.28    176.06 o 
   0   6   5     4177.25     4329.79    110.22 o 
   1   6   5     6507.04     6498.00     70.09 o 
   2   6   5     7287.05     7218.60     99.88 o 
   3   6   5     2474.62     2356.00     32.69 o 
   4   6   5     1545.97     1473.27     21.28 o 
   5   6   5       18.81       20.33      4.94 o 
   6   6   5     2425.30     2453.28     50.57 o 
   7   6   5      109.44      108.79     15.61 o 
   8   6   5      493.04      448.41     38.27 o 
   9   6   5       18.54        1.67     15.79 o 
  -8   7   5      117.11      142.93     28.95 o 
  -7   7   5      129.08      183.89     26.97 o 
  -6   7   5     1181.46     1136.59     41.13 o 
  -5   7   5      427.25      500.01     27.25 o 
  -4   7   5       13.81       17.97      9.91 o 
  -3   7   5     2873.71     2873.80     41.15 o 
  -2   7   5      121.94      134.31     14.71 o 
  -1   7   5     3717.98     3977.73    113.69 o 
   0   7   5      688.64      722.26     18.95 o 
   1   7   5     4057.70     4164.68     63.66 o 
   2   7   5        1.90        5.42      5.27 o 
   3   7   5     2159.33     2111.56     30.90 o 
   4   7   5      222.84      218.46     13.03 o 
   5   7   5     1799.17     1703.27     26.00 o 
   6   7   5      340.16      356.42     18.13 o 
   7   7   5      146.44      172.88     11.63 o 
   8   7   5       70.15       67.82     22.13 o 
   9   7   5       19.30       -2.99     15.79 o 
  -8   8   5       74.36       50.24     24.28 o 
  -7   8   5      528.77      592.66     45.45 o 
  -6   8   5      227.91      160.99     26.91 o 
  -5   8   5     3764.82     3703.20    105.26 o 
  -4   8   5        3.47       -3.23     11.84 o 
  -3   8   5     5255.49     5264.85     77.44 o 
  -2   8   5      157.15      158.22     11.61 o 
  -1   8   5     3209.40     3320.78     54.32 o 
   0   8   5       91.35       96.64      8.92 o 
   1   8   5    13232.45    13467.52    171.77 o 
   2   8   5     5708.36     5755.65     84.89 o 
   3   8   5     2697.56     2735.46     37.78 o 
   4   8   5     1424.64     1448.70     26.34 o 
   5   8   5       92.94       97.35      7.45 o 
   6   8   5     2681.34     2754.35     38.38 o 
   7   8   5      193.21      196.96     20.33 o 
   8   8   5      455.95      448.05     45.09 o 
   9   8   5        4.21        5.86     16.39 o 
  -7   9   5       59.83       55.62     20.69 o 
  -6   9   5       18.95       37.92     16.15 o 
  -5   9   5      318.38      305.84     33.01 o 
  -4   9   5      239.25      224.74     27.03 o 
  -3   9   5       32.80       44.48      8.10 o 
  -2   9   5        0.92        4.69      4.43 o 
  -1   9   5     1223.72     1133.97     42.34 o 
   0   9   5      280.96      306.64     14.16 o 
   1   9   5     6277.79     6580.15     93.72 o 
   2   9   5     2606.70     2670.51     48.91 o 
   3   9   5     4696.13     4451.65    122.48 o 
   4   9   5      196.79      199.87     10.86 o 
   5   9   5      375.23      378.29     12.09 o 
   6   9   5      142.83      171.37     12.91 o 
   7   9   5      279.79      285.02     24.10 o 
   8   9   5      106.37       81.09     23.44 o 
   9   9   5        1.02       -7.77     13.99 o 
  -7  10   5      626.30      603.55     46.77 o 
  -6  10   5       37.03       17.34     16.63 o 
  -5  10   5      861.47      870.51     47.84 o 
  -4  10   5      219.48      225.70     27.39 o 
  -3  10   5    10523.10    10474.38    176.48 o 
  -2  10   5       26.07       28.80      5.46 o 
  -1  10   5     3776.83     3787.64     51.05 o 
   0  10   5        6.05        9.05      5.74 o 
   1  10   5     5388.02     5265.48    112.01 o 
   2  10   5      235.36      220.76     15.26 o 
   3  10   5     2346.63     2286.56     46.55 o 
   4  10   5     3969.40     3971.98     53.85 o 
   5  10   5        0.98        2.46      5.26 o 
   6  10   5     3132.54     3056.74    117.22 o 
   7  10   5        0.27       -2.44     11.20 o 
   8  10   5      463.80      451.04     45.09 o 
   9  10   5       14.10       -0.12     15.55 o 
  -7  11   5      160.23      185.63     32.89 o 
  -6  11   5        2.08        0.84     13.40 o 
  -5  11   5       29.97       31.34     15.55 o 
  -4  11   5       34.46       40.19     15.31 o 
  -3  11   5     1363.63     1470.99     36.54 o 
  -2  11   5      353.71      340.30     12.75 o 
  -1  11   5      160.16      173.63     12.30 o 
   0  11   5      768.29      737.23     19.29 o 
   1  11   5     1417.92     1351.33     33.91 o 
   2  11   5     2536.62     2535.92     48.75 o 
   3  11   5     1841.54     1771.40     40.54 o 
   4  11   5      245.01      291.69     13.10 o 
   5  11   5      222.65      278.18     27.93 o 
   6  11   5        0.10       -2.67     11.18 o 
   7  11   5      142.08      105.00     16.98 o 
   8  11   5        4.91       -2.39     14.83 o 
   9  11   5       15.60       11.96     18.18 o 
  -6  12   5       37.09       33.01     19.97 o 
  -5  12   5     1157.80     1147.41     57.89 o 
  -4  12   5        2.40        1.44     10.88 o 
  -3  12   5     4205.65     4265.46     51.66 o 
  -2  12   5       19.73       21.84      6.33 o 
  -1  12   5     4054.12     4000.70     55.72 o 
   0  12   5      205.53      198.48     12.37 o 
   1  12   5      750.28      761.89     23.81 o 
   2  12   5      688.97      662.36     32.35 o 
   3  12   5      951.07      851.30     27.32 o 
   4  12   5     2619.88     2570.57     59.03 o 
   5  12   5        8.93        7.14      8.75 o 
   6  12   5     1974.27     2031.88     64.41 o 
   7  12   5       83.18       77.16     15.77 o 
   8  12   5      336.42      296.15     38.51 o 
   9  12   5       86.04       77.15     24.40 o 
  -6  13   5       48.49       32.17     19.02 o 
  -5  13   5       72.19       54.18     19.02 o 
  -4  13   5       11.39       10.47     12.62 o 
  -3  13   5      188.70      186.16     17.07 o 
  -2  13   5      732.35      751.42     19.31 o 
  -1  13   5      707.23      702.10     18.06 o 
   0  13   5     3439.88     3421.77     43.84 o 
   1  13   5      879.44      888.33     34.39 o 
   2  13   5     1801.54     1696.75     39.13 o 
   3  13   5      626.50      593.15     23.48 o 
   4  13   5      178.77      210.12     17.47 o 
   5  13   5      267.47      289.40     21.45 o 
   6  13   5       31.40       32.08     11.63 o 
   7  13   5       50.87       51.38     13.65 o 
   8  13   5        3.65       17.92     12.09 o 
   9  13   5        0.11       -5.02     16.63 o 
  -6  14   5        5.22       37.32     21.29 o 
  -5  14   5     1128.88     1105.30     59.21 o 
  -4  14   5        7.15       16.22     10.44 o 
  -3  14   5      917.97     1017.04     34.45 o 
  -2  14   5        0.95        3.04      5.28 o 
  -1  14   5     3464.82     3443.08     45.60 o 
   0  14   5       41.52       43.93      7.15 o 
   1  14   5      289.38      287.67     15.25 o 
   2  14   5     1182.92     1132.24     42.52 o 
   3  14   5      372.08      372.29     19.47 o 
   4  14   5      270.52      287.67     20.29 o 
   5  14   5      331.09      363.76     22.79 o 
   6  14   5     1149.09     1160.55     39.23 o 
   7  14   5        7.66       10.72     11.32 o 
   8  14   5      352.96      344.35     28.59 o 
  -5  15   5      369.42      358.35     40.31 o 
  -4  15   5       43.89       57.37     13.96 o 
  -3  15   5        5.01        2.26      9.69 o 
  -2  15   5      189.31      200.59     12.54 o 
  -1  15   5      118.76      124.72     10.23 o 
   0  15   5     2325.97     2209.10     35.07 o 
   1  15   5      163.47      127.08     11.69 o 
   2  15   5     1020.46     1025.94     26.07 o 
   3  15   5      244.78      274.40     23.14 o 
   4  15   5      753.85      830.59     29.85 o 
   5  15   5      117.94      129.28     16.06 o 
   6  15   5      100.08      109.09     27.87 o 
   7  15   5        6.77       24.98     11.99 o 
   8  15   5        2.73       27.57     13.35 o 
  -5  16   5      283.51      304.76     38.51 o 
  -4  16   5       41.36       48.44     20.69 o 
  -3  16   5     1498.47     1338.78     61.36 o 
  -2  16   5       28.47       27.58      6.94 o 
  -1  16   5      786.13      859.50     24.15 o 
   0  16   5       57.47       54.99      8.13 o 
   1  16   5      939.05      968.37     26.57 o 
   2  16   5      134.31      143.91     12.25 o 
   3  16   5      109.37      114.85     11.74 o 
   4  16   5      162.96      199.06     31.52 o 
   5  16   5      327.86      327.03     23.61 o 
   6  16   5      470.77      468.34     26.76 o 
   7  16   5       16.17        7.44     10.34 o 
   8  16   5      341.76      323.96     32.83 o 
  -4  17   5       24.30       78.82     23.56 o 
  -3  17   5        7.80        1.67     13.87 o 
  -2  17   5      185.44      188.91     15.07 o 
  -1  17   5       16.28       17.77      7.72 o 
   0  17   5      469.60      458.01     20.53 o 
   1  17   5       60.73       67.15     10.06 o 
   2  17   5      900.30      938.82     26.07 o 
   3  17   5      112.68       96.80     14.81 o 
   4  17   5      491.38      473.57     20.92 o 
   5  17   5       23.20       13.03     10.65 o 
   6  17   5      544.43      616.69     25.10 o 
   7  17   5        4.98       23.58     10.28 o 
  -4  18   5       50.96       48.32     21.89 o 
  -3  18   5      454.70      495.78     41.03 o 
  -2  18   5        0.12       -6.74      7.20 o 
  -1  18   5      519.00      532.27     22.64 o 
   0  18   5       11.97       10.83      8.24 o 
   1  18   5      901.68      864.77     48.20 o 
   2  18   5        0.40       10.41     14.95 o 
   3  18   5      162.47      168.53     28.47 o 
   4  18   5      482.33      526.40     40.07 o 
   5  18   5        5.42        1.32     14.11 o 
   6  18   5      221.77      250.70     34.33 o 
   7  18   5        6.93        1.67     15.91 o 
  -3  19   5      175.41      240.05     33.97 o 
  -2  19   5      150.31      148.32     18.15 o 
  -1  19   5        0.10       -1.35      9.56 o 
   0  19   5      287.07      314.36     20.32 o 
   1  19   5       14.97       14.95     14.83 o 
   2  19   5      839.34      890.01     51.07 o 
   3  19   5       40.06       24.04     16.15 o 
   4  19   5      401.05      480.23     45.33 o 
   5  19   5        5.80       12.92     17.22 o 
   6  19   5       75.60       62.91     22.49 o 
  -2  20   5       91.87       76.80     15.60 o 
  -1  20   5      514.61      546.86     29.30 o 
   0  20   5        1.80      -12.80     12.92 o 
   1  20   5      354.55      408.82     41.26 o 
   2  20   5       25.19       37.44     17.58 o 
   3  20   5       71.78       77.87     22.25 o 
   4  20   5      354.53      337.66     39.95 o 
   5  20   5        1.83       34.09     19.38 o 
   6  20   5      232.06      230.01     34.57 o 
  -1  21   5        0.94      -13.75     13.75 o 
   0  21   5      332.06      338.61     38.75 o 
   1  21   5       31.38       37.44     19.38 o 
   2  21   5      388.74      401.88     41.74 o 
   3  21   5        1.01       -4.66     14.47 o 
   4  21   5      218.99      175.82     30.62 o 
   5  21   5        2.07       -1.44     16.27 o 
   0  22   5        6.64      -11.12     16.15 o 
   1  22   5       67.34       91.02     24.52 o 
   2  22   5       23.60       16.39     15.43 o 
   3  22   5       60.42       38.39     20.81 o 
   4  22   5       52.82       62.67     22.61 o 
  -3 -22   6       32.12       16.56     12.33 o 
  -2 -22   6       71.66       62.32     16.15 o 
  -1 -22   6      109.61      112.62     20.21 o 
   0 -22   6      331.98      326.64     58.01 o 
  -4 -21   6        2.17       10.53     11.67 o 
  -3 -21   6      346.99      326.47     28.13 o 
  -2 -21   6        0.44       -3.39     12.56 o 
  -1 -21   6      419.66      454.06     32.69 o 
   0 -21   6       66.67       63.21     15.97 o 
   1 -21   6       70.12       83.32     17.01 o 
   2 -21   6      258.21      251.04     25.34 o 
  -5 -20   6      341.43      348.15     28.54 o 
  -4 -20   6      203.79      203.44     22.57 o 
  -3 -20   6        2.25       -3.34     10.22 o 
  -2 -20   6      476.70      487.17     35.46 o 
  -1 -20   6      116.06      146.00     18.84 o 
   0 -20   6      788.12      789.72     35.65 o 
   1 -20   6       63.49       60.61     14.65 o 
   2 -20   6      206.04      237.17     34.27 o 
   3 -20   6       45.25       24.68     11.47 o 
  -6 -19   6        7.18       -1.16      9.38 o 
  -5 -19   6      648.44      716.03     45.27 o 
  -4 -19   6       80.81       72.96     15.39 o 
  -3 -19   6      761.62      753.15     34.04 o 
  -2 -19   6       49.34       64.01     16.51 o 
  -1 -19   6      446.70      442.42     27.71 o 
   0 -19   6       57.70       29.92     11.38 o 
   1 -19   6      106.62      108.54     16.73 o 
   2 -19   6      185.38      150.21     18.96 o 
   3 -19   6       11.53        0.20     11.62 o 
  -6 -18   6       13.48       16.20     11.92 o 
  -5 -18   6       83.43      110.88     17.13 o 
  -4 -18   6      396.70      424.38     28.93 o 
  -3 -18   6       67.23       79.50     24.10 o 
  -2 -18   6     1424.17     1348.26     44.10 o 
  -1 -18   6        5.43       -7.31      7.31 o 
   0 -18   6      919.82      899.37     35.34 o 
   1 -18   6        0.20       -7.70      7.70 o 
   2 -18   6      299.98      296.27     24.52 o 
   3 -18   6      177.38      189.18     20.52 o 
   4 -18   6      217.18      221.47     18.92 o 
  -7 -17   6      195.85      224.98     34.69 o 
  -6 -17   6       12.18       28.58     12.05 o 
  -5 -17   6      729.54      774.20     66.38 o 
  -4 -17   6       23.27       16.05      9.62 o 
  -3 -17   6      638.82      680.56     30.47 o 
  -2 -17   6       54.59       54.65     33.31 o 
  -1 -17   6      409.60      381.58     26.13 o 
   0 -17   6       71.09       64.43     27.39 o 
   1 -17   6      333.22      317.24     24.18 o 
   2 -17   6      102.09       81.60     15.13 o 
   3 -17   6       23.52       31.54     11.51 o 
   4 -17   6      545.02      530.51     31.99 o 
   5 -17   6        4.30       -4.43     18.30 o 
  -7 -16   6      284.09      249.14     34.45 o 
  -6 -16   6       69.34      119.85     24.64 o 
  -5 -16   6        4.55       -8.26     16.15 o 
  -4 -16   6      533.38      503.42     25.92 o 
  -3 -16   6      214.95      189.99     18.67 o 
  -2 -16   6      722.37      681.38     29.08 o 
  -1 -16   6       83.04       71.83     13.07 o 
   0 -16   6     1092.03     1051.89     41.21 o 
   1 -16   6       16.69        9.87      8.29 o 
   2 -16   6     2896.70     2698.74     61.54 o 
   3 -16   6       76.03       84.13     14.30 o 
   4 -16   6      684.38      776.22     49.65 o 
   5 -16   6        0.80        1.91     17.34 o 
  -7 -15   6      119.12      125.59     26.67 o 
  -6 -15   6       24.79       -3.83     11.60 o 
  -5 -15   6      816.21      810.03     31.42 o 
  -4 -15   6       27.28       32.77     10.15 o 
  -3 -15   6      764.69      773.23     29.98 o 
  -2 -15   6      403.31      412.16     31.58 o 
  -1 -15   6     3488.39     3444.66     69.35 o 
   0 -15   6      111.56      103.62     14.58 o 
   1 -15   6      493.86      483.55     26.13 o 
   2 -15   6       36.27        9.78      9.33 o 
   3 -15   6       21.02       41.29     11.06 o 
   4 -15   6     1019.00     1028.81     30.63 o 
   5 -15   6       48.18       37.80     19.97 o 
   6 -15   6      233.53      233.95     35.40 o 
  -8 -14   6       64.02       36.60     20.09 o 
  -7 -14   6      366.85      376.77     40.91 o 
  -6 -14   6       55.57       61.84     19.26 o 
  -5 -14   6     1010.03     1002.29     28.19 o 
  -4 -14   6      213.27      191.87     17.32 o 
  -3 -14   6       14.82       -0.08      6.81 o 
  -2 -14   6      641.29      602.92     26.00 o 
  -1 -14   6      446.98      415.15     40.37 o 
   0 -14   6     5386.73     5185.64    107.89 o 
   1 -14   6       73.02       63.49     15.31 o 
   2 -14   6     3287.39     3250.98     82.71 o 
   3 -14   6       94.09       99.54     14.22 o 
   4 -14   6      854.29      803.04     33.37 o 
   5 -14   6       35.65       27.38      9.38 o 
   6 -14   6       29.13        5.38     17.10 o 
  -8 -13   6       20.47       14.43     11.76 o 
  -7 -13   6       64.93       53.58     19.38 o 
  -6 -13   6      129.18      114.47     23.32 o 
  -5 -13   6      630.06      697.22     27.44 o 
  -4 -13   6      560.14      572.79     24.36 o 
  -3 -13   6     2179.21     2070.46     47.52 o 
  -2 -13   6     1025.65     1049.64     32.43 o 
  -1 -13   6     7285.67     7211.29    159.68 o 
   0 -13   6      420.07      429.09     28.83 o 
   1 -13   6       45.04       24.63      9.06 o 
   2 -13   6     2444.45     2376.76     79.54 o 
   3 -13   6       34.20       34.10     10.02 o 
   4 -13   6      362.21      398.74     24.82 o 
   5 -13   6       96.18       99.49     12.27 o 
   6 -13   6      520.08      567.78     44.97 o 
   7 -13   6       10.98        3.11     16.03 o 
  -8 -12   6       79.85       62.22     15.60 o 
  -7 -12   6      859.39      914.21     44.67 o 
  -6 -12   6        8.77       24.27     10.91 o 
  -5 -12   6     1270.17     1343.13     41.71 o 
  -4 -12   6      561.87      574.69     23.76 o 
  -3 -12   6      122.09      122.37     13.27 o 
  -2 -12   6     2066.11     2151.51     47.02 o 
  -1 -12   6      568.37      524.91     36.78 o 
   0 -12   6     6343.58     6012.20     94.33 o 
   1 -12   6       21.08        9.87     20.45 o 
   2 -12   6     2628.55     2764.53     55.89 o 
   3 -12   6      244.80      287.16     19.72 o 
   4 -12   6     2297.80     2202.28     53.18 o 
   5 -12   6      308.32      288.99     36.18 o 
   6 -12   6      495.09      435.26     42.46 o 
   7 -12   6       95.15       90.30     23.68 o 
  -8 -11   6       11.17       21.10     12.08 o 
  -7 -11   6       64.00       46.16     12.62 o 
  -6 -11   6      311.25      304.70     23.14 o 
  -5 -11   6     1179.47     1186.56     37.17 o 
  -4 -11   6     2036.06     1962.18     43.29 o 
  -3 -11   6     1288.51     1278.25     33.58 o 
  -2 -11   6      176.81      187.91     14.75 o 
  -1 -11   6      894.92      889.78     27.27 o 
   0 -11   6      119.77      118.77     12.02 o 
   1 -11   6     1031.22     1089.59     31.04 o 
   2 -11   6     2597.31     2690.48     53.14 o 
   3 -11   6       17.92       15.19     11.00 o 
   4 -11   6      570.12      587.31     26.29 o 
   5 -11   6       67.83       92.45     14.19 o 
   6 -11   6      325.79      349.38     37.20 o 
   7 -11   6       72.46       49.64     19.97 o 
  -8 -10   6       13.99       11.52     15.79 o 
  -7 -10   6      934.76      900.26     35.99 o 
  -6 -10   6      215.39      232.14     20.51 o 
  -5 -10   6     1744.54     1715.35     29.22 o 
  -4 -10   6     1873.17     1903.04     80.32 o 
  -3 -10   6     1461.88     1460.77     35.01 o 
  -2 -10   6     6049.82     5777.62     87.49 o 
  -1 -10   6      387.31      349.22     16.53 o 
   0 -10   6     6362.16     6307.75     93.78 o 
   1 -10   6       91.46      123.71     12.32 o 
   2 -10   6     3783.73     3793.98     65.14 o 
   3 -10   6        4.57        6.77      6.74 o 
   4 -10   6     4519.65     4318.43    157.09 o 
   5 -10   6      184.36      197.34     17.76 o 
   6 -10   6     1257.40     1399.66     63.27 o 
   7 -10   6      138.56      158.36     27.51 o 
   8 -10   6       29.42       43.42     20.09 o 
  -8  -9   6      124.97      130.70     18.13 o 
  -7  -9   6      415.68      416.23     26.61 o 
  -6  -9   6      385.50      401.16     41.62 o 
  -5  -9   6     1245.05     1258.12     44.71 o 
  -4  -9   6     1988.26     1947.04     29.92 o 
  -3  -9   6      883.10      935.88     66.14 o 
  -2  -9   6      464.07      516.56     18.94 o 
  -1  -9   6      526.06      591.59     20.26 o 
   0  -9   6     1423.34     1499.63     34.03 o 
   1  -9   6      362.74      383.18     16.91 o 
   2  -9   6      119.65      118.04      7.58 o 
   3  -9   6       88.57       87.81     10.70 o 
   4  -9   6     2210.77     2090.31     37.51 o 
   5  -9   6       26.82       37.68      9.81 o 
   6  -9   6      237.65      237.06     29.66 o 
   7  -9   6      207.74      234.19     31.82 o 
   8  -9   6      267.94      277.97     35.88 o 
  -9  -8   6      382.08      406.67     31.17 o 
  -8  -8   6       37.42       16.56     17.34 o 
  -7  -8   6     2390.49     2372.20     59.24 o 
  -6  -8   6      435.84      435.70     24.34 o 
  -5  -8   6      664.55      646.13     16.03 o 
  -4  -8   6     4741.05     4691.48     52.92 o 
  -3  -8   6     2574.26     2622.51     39.14 o 
  -2  -8   6    10440.63    10418.63    135.61 o 
  -1  -8   6      498.41      563.33     18.82 o 
   0  -8   6     2407.22     2627.46     47.10 o 
   1  -8   6     2222.27     2267.74     42.99 o 
   2  -8   6     9421.76     9440.44    101.36 o 
   3  -8   6       66.71       63.72      9.38 o 
   4  -8   6     6256.77     6091.09     94.58 o 
   5  -8   6       36.97       39.60     13.04 o 
   6  -8   6      795.30      808.79     44.61 o 
   7  -8   6      173.64      172.83     27.75 o 
   8  -8   6       34.25       41.86     18.78 o 
  -9  -7   6        2.81        9.56     19.14 o 
  -8  -7   6      239.03      230.02     22.80 o 
  -7  -7   6      190.12      217.51     44.08 o 
  -6  -7   6      709.51      663.85     27.85 o 
  -5  -7   6      767.91      767.46     25.62 o 
  -4  -7   6     1505.66     1498.47     26.15 o 
  -3  -7   6      690.17      705.99     17.17 o 
  -2  -7   6     2199.55     2173.37     70.21 o 
  -1  -7   6      801.90      826.56     46.53 o 
   0  -7   6     1150.34     1185.17     57.83 o 
   1  -7   6       47.76       45.03      3.84 o 
   2  -7   6     2033.83     2133.00     33.66 o 
   3  -7   6       64.30       61.67      8.78 o 
   4  -7   6     2712.12     2699.84     52.56 o 
   5  -7   6      275.59      268.93     17.87 o 
   6  -7   6      732.27      683.32     39.95 o 
   7  -7   6      146.48      133.24     24.64 o 
   8  -7   6      204.42      308.83     35.52 o 
  -9  -6   6      307.24      288.77     27.27 o 
  -8  -6   6        1.60       14.63     11.12 o 
  -7  -6   6     1147.76     1148.81     83.91 o 
  -6  -6   6      114.18      155.00     19.02 o 
  -5  -6   6     2531.78     2490.07     53.56 o 
  -4  -6   6     1399.24     1322.73     31.36 o 
  -3  -6   6     9829.17    10080.51    106.16 o 
  -2  -6   6     4828.88     4837.39     57.33 o 
  -1  -6   6     1485.62     1470.75     64.71 o 
   0  -6   6    53430.78    53166.68    494.78 o 
   1  -6   6      387.30      364.85      7.33 o 
   2  -6   6     8053.87     8067.77     87.25 o 
   3  -6   6      586.55      532.74     26.79 o 
   4  -6   6     5135.38     5040.19     79.10 o 
   5  -6   6      332.79      348.12     18.73 o 
   6  -6   6      474.57      462.83     20.78 o 
   7  -6   6      256.95      236.59     29.66 o 
   8  -6   6      128.80       91.38     22.13 o 
  -9  -5   6       29.02        3.64     12.34 o 
  -8  -5   6      212.43      226.24     29.42 o 
  -7  -5   6      146.02      148.51     44.20 o 
  -6  -5   6     1002.63     1020.34     34.07 o 
  -5  -5   6      426.33      423.81     21.05 o 
  -4  -5   6     1779.89     1913.35     30.98 o 
  -3  -5   6      603.38      632.26     15.80 o 
  -2  -5   6     4047.95     3766.58     46.00 o 
  -1  -5   6     2532.24     2613.11     56.46 o 
   0  -5   6     9815.71    10716.20    106.93 o 
   1  -5   6       18.26       15.88      3.31 o 
   2  -5   6      221.82      234.31      7.39 o 
   3  -5   6     1180.65     1205.54     39.47 o 
   4  -5   6      379.62      420.98     18.47 o 
   5  -5   6     1440.89     1341.64     33.46 o 
   6  -5   6     1053.41     1030.88     34.63 o 
   7  -5   6      176.63      152.74     23.08 o 
   8  -5   6      176.18      178.58     26.43 o 
   9  -5   6       42.51       38.51     18.18 o 
  -9  -4   6      378.16      400.50     31.32 o 
  -8  -4   6        1.53        3.09     10.63 o 
  -7  -4   6      568.64      577.43     37.98 o 
  -6  -4   6       13.73       12.30      9.13 o 
  -5  -4   6     3174.32     3169.46     61.89 o 
  -4  -4   6     1966.15     1888.65     24.68 o 
  -3  -4   6     1442.36     1383.88     24.62 o 
  -2  -4   6     6819.55     6741.82     72.32 o 
  -1  -4   6      332.10      355.16     10.25 o 
   0  -4   6    69517.70    66639.06    627.04 o 
   1  -4   6        0.97       -1.62      2.34 o 
   2  -4   6     7723.28     7698.07     81.77 o 
   3  -4   6      331.97      362.27     11.64 o 
   4  -4   6     4754.68     4686.61     71.94 o 
   5  -4   6      389.81      385.26     18.07 o 
   6  -4   6     1210.30     1132.25     30.96 o 
   7  -4   6       78.54       69.01     16.86 o 
   8  -4   6      338.84      344.59     34.57 o 
   9  -4   6      243.80      263.62     33.37 o 
  -9  -3   6       91.74       98.38     18.85 o 
  -8  -3   6      229.77      248.38     24.56 o 
  -7  -3   6      357.74      370.85     26.67 o 
  -6  -3   6     1631.70     1693.22     45.87 o 
  -5  -3   6      423.56      436.64     21.54 o 
  -4  -3   6     7257.94     7054.33     80.48 o 
  -3  -3   6     2412.45     2457.79     28.43 o 
  -2  -3   6     7050.34     7180.31     69.32 o 
  -1  -3   6     1041.53     1045.09     17.58 o 
   0  -3   6    16637.72    17649.23    175.09 o 
   1  -3   6     2943.00     3121.18     36.87 o 
   2  -3   6       31.66       35.23      4.64 o 
   3  -3   6     2801.38     2750.71     32.63 o 
   4  -3   6      253.88      226.15     10.98 o 
   5  -3   6     2309.04     2389.96     47.13 o 
   6  -3   6      123.47      121.09     12.06 o 
   7  -3   6      313.27      267.80     27.51 o 
   8  -3   6      179.69      169.84     25.12 o 
   9  -3   6       77.32      111.95     22.96 o 
  -9  -2   6      498.00      473.75     34.45 o 
  -8  -2   6        5.19       -4.67     14.05 o 
  -7  -2   6      847.79      810.43     34.63 o 
  -6  -2   6      140.80      121.51     15.48 o 
  -5  -2   6     1090.54     1062.99     32.67 o 
  -4  -2   6      728.92      643.07     14.11 o 
  -3  -2   6      120.86      113.80      8.22 o 
  -2  -2   6     5349.55     5338.26     59.96 o 
  -1  -2   6        5.35        7.75      3.24 o 
   0  -2   6    19018.64    19728.52    230.79 o 
   1  -2   6     3305.75     3490.25     40.69 o 
   2  -2   6    22188.28    21273.15    207.49 o 
   3  -2   6      474.27      488.51     13.16 o 
   4  -2   6     5817.34     6020.55     69.96 o 
   5  -2   6      145.45      152.81     26.37 o 
   6  -2   6     1830.97     1772.00     41.86 o 
   7  -2   6      137.48      168.05     22.85 o 
   8  -2   6      263.28      273.90     30.14 o 
   9  -2   6      233.92      207.04     28.83 o 
  -9  -1   6      162.88      176.25     29.84 o 
  -8  -1   6      420.82      511.05     36.30 o 
  -7  -1   6        0.47      -14.53     14.53 o 
  -6  -1   6     2416.66     2247.17     53.48 o 
  -5  -1   6       61.94       44.99     10.15 o 
  -4  -1   6     9138.56     8770.76    123.92 o 
  -3  -1   6      688.40      744.82     14.89 o 
  -2  -1   6     8836.72     9363.34    108.57 o 
  -1  -1   6       11.72       12.09      2.82 o 
   0  -1   6     4974.61     4983.37     53.49 o 
   1  -1   6      733.03      725.30     16.62 o 
   3  -1   6      958.73      969.75     19.01 o 
   4  -1   6      675.41      702.08     17.44 o 
   5  -1   6     3171.74     3158.30     44.74 o 
   6  -1   6       11.84       22.53     13.16 o 
   7  -1   6     1913.06     1915.29     63.27 o 
   8  -1   6      169.00      156.21     23.56 o 
   9  -1   6      182.79      167.93     26.19 o 
  -9   0   6      403.78      465.38     47.60 o 
  -8   0   6       19.63       12.23     12.38 o 
  -7   0   6     1378.62     1341.44     43.67 o 
  -6   0   6        2.22        2.82      9.55 o 
  -5   0   6       53.38       47.60     10.44 o 
  -4   0   6        7.71        5.64      6.78 o 
  -3   0   6     1065.65     1174.60     19.02 o 
  -2   0   6     7846.33     7751.76     81.49 o 
  -1   0   6       17.63       14.67      3.67 o 
   0   0   6     3440.33     3404.74     64.13 o 
   1   0   6       12.68        5.65      3.70 o 
   2   0   6    19722.17    18936.17    229.99 o 
   3   0   6      377.25      365.94     11.49 o 
   4   0   6     9454.82     9388.10    102.76 o 
   5   0   6      331.06      281.61     13.85 o 
   6   0   6     1182.90     1161.21     29.44 o 
   7   0   6      235.30      220.20     25.36 o 
   8   0   6      233.23      224.03     26.55 o 
   9   0   6      184.27      192.15     20.84 o 
  -9   1   6      110.23       81.69     24.88 o 
  -8   1   6      343.52      358.37     44.55 o 
  -7   1   6        0.28       -8.99      8.99 o 
  -6   1   6     3128.61     2993.27     64.56 o 
  -5   1   6       12.92        1.82     10.29 o 
  -4   1   6     4353.08     4359.80     89.71 o 
  -3   1   6        9.86        6.66      4.83 o 
  -2   1   6    18526.67    18622.61    225.44 o 
  -1   1   6        7.38        3.55      2.33 o 
   0   1   6      991.43     1002.39     13.62 o 
   1   1   6     2363.48     2407.03     38.80 o 
   2   1   6     3119.49     2974.52     39.73 o 
   3   1   6     6527.30     6732.54     74.26 o 
   4   1   6      163.13      194.80     10.73 o 
   5   1   6     3348.29     3233.20     47.29 o 
   6   1   6        1.65        6.94      5.98 o 
   7   1   6     2497.05     2333.44     69.13 o 
   8   1   6       23.05       10.29     10.48 o 
   9   1   6      363.45      366.62     26.81 o 
  -8   2   6       43.43       42.01     15.14 o 
  -7   2   6      741.38      817.74     34.72 o 
  -6   2   6       16.95       12.39     10.88 o 
  -5   2   6      927.59      895.91     30.84 o 
  -4   2   6      253.17      244.24     17.17 o 
  -3   2   6     1407.69     1500.04     22.31 o 
  -2   2   6     5820.80     6192.67    159.38 o 
  -1   2   6       13.73        2.41      7.36 o 
   0   2   6       62.24      109.97     11.63 o 
   1   2   6     1006.46     1058.66     21.29 o 
   2   2   6     3289.64     3135.78     36.92 o 
   3   2   6      451.47      463.36     19.68 o 
   4   2   6    25519.13    25087.30    247.68 o 
   5   2   6      800.93      816.39     17.82 o 
   6   2   6     1556.42     1589.23     28.00 o 
   7   2   6      623.91      587.97     21.17 o 
   8   2   6       65.26       75.05     13.77 o 
   9   2   6       88.06       87.43     24.28 o 
  -8   3   6      123.22      121.72     18.99 o 
  -7   3   6       20.69        1.58     26.55 o 
  -6   3   6     3458.49     3414.45     93.06 o 
  -5   3   6      114.10      101.61     14.37 o 
  -4   3   6     3126.49     3369.17     62.23 o 
  -3   3   6      108.19      112.45     11.30 o 
  -2   3   6    14476.73    14178.55    176.52 o 
  -1   3   6       74.85       81.96      7.48 o 
   0   3   6     8678.18     8563.47     75.97 o 
   1   3   6       40.44       48.09      2.42 o 
   2   3   6     1374.90     1304.65     28.11 o 
   3   3   6    10055.26    10088.90    105.04 o 
   4   3   6      143.90      157.55      8.36 o 
   5   3   6     1131.66     1177.99     21.79 o 
   6   3   6       15.58       -5.27      5.36 o 
   7   3   6     1168.15     1194.75     29.13 o 
   8   3   6        2.02       -3.98      7.65 o 
   9   3   6      467.24      498.53     43.54 o 
  -8   4   6       17.19       15.73     12.48 o 
  -7   4   6      484.20      501.21     30.38 o 
  -6   4   6      310.18      290.30     53.76 o 
  -5   4   6     1931.14     1848.62     47.10 o 
  -4   4   6      681.77      623.70     48.62 o 
  -3   4   6      629.72      669.00     27.09 o 
  -2   4   6       16.59       52.52      7.44 o 
  -1   4   6     2969.83     3163.22     47.90 o 
   0   4   6    23998.57    24277.03    202.21 o 
   1   4   6     1036.14      944.90     16.09 o 
   2   4   6     7810.76     7846.11    178.04 o 
   3   4   6     1765.34     1833.21     26.45 o 
   4   4   6     3285.29     3241.30     45.35 o 
   5   4   6       69.41       55.59      6.42 o 
   6   4   6     1033.64     1094.72     22.39 o 
   7   4   6      326.49      317.74     16.83 o 
   8   4   6      118.56       76.67     21.17 o 
   9   4   6       55.37       55.02     21.05 o 
  -8   5   6      102.12      124.10     20.75 o 
  -7   5   6       40.16       29.36     14.17 o 
  -6   5   6     1999.86     1916.80    115.00 o 
  -5   5   6       20.28       18.99     11.68 o 
  -4   5   6     3867.39     3895.37     78.28 o 
  -3   5   6       79.36       86.36      6.80 o 
  -2   5   6    10977.43    10945.48    142.32 o 
  -1   5   6        0.33       -1.95      4.81 o 
   0   5   6    34724.96    34664.57    375.79 o 
   1   5   6     4791.80     4656.95     52.07 o 
   2   5   6     1418.09     1404.09     42.70 o 
   3   5   6     3729.13     3936.25     39.25 o 
   4   5   6        0.81       -2.95      2.95 o 
   5   5   6     1867.30     1820.99     26.86 o 
   6   5   6       58.98       61.13      9.12 o 
   7   5   6      882.50      850.64     25.31 o 
   8   5   6        0.00       15.43     15.43 o 
   9   5   6      442.96      386.93     45.09 o 
  -8   6   6       21.99       45.01     15.92 o 
  -7   6   6      224.11      226.09     46.17 o 
  -6   6   6      476.39      452.06     29.84 o 
  -5   6   6     1615.54     1541.44     44.59 o 
  -4   6   6      109.51       98.47     13.60 o 
  -3   6   6        0.72        5.06      4.05 o 
  -2   6   6     3110.07     3117.12     53.75 o 
  -1   6   6      466.38      440.02     13.09 o 
   0   6   6    14301.16    15169.47    288.50 o 
   1   6   6     1017.47     1009.14     19.00 o 
   2   6   6     1903.46     1785.15     36.35 o 
   3   6   6      151.22      142.26      6.92 o 
   4   6   6      262.83      220.16      7.84 o 
   5   6   6      479.47      486.25     24.94 o 
   6   6   6      569.83      608.48     16.54 o 
   7   6   6       12.97        1.35      9.23 o 
   8   6   6      172.06      186.71     30.74 o 
   9   6   6      116.06      120.33     28.35 o 
  -8   7   6      233.83      179.89     31.70 o 
  -7   7   6       46.55       35.59     19.20 o 
  -6   7   6     1002.86      951.93     56.52 o 
  -5   7   6        5.66        9.48     10.77 o 
  -4   7   6     3844.13     3848.28     72.57 o 
  -3   7   6       46.20       41.01      6.50 o 
  -2   7   6     8015.42     8756.23    120.65 o 
  -1   7   6      549.93      562.65     18.51 o 
   0   7   6     8308.93     8414.62    109.15 o 
   1   7   6     4804.43     5011.13     57.93 o 
   2   7   6     7891.45     7796.67    108.81 o 
   3   7   6     2505.21     2449.08     33.87 o 
   4   7   6      275.60      262.31      8.44 o 
   5   7   6     1743.32     1702.33     25.49 o 
   6   7   6        0.06       -1.69      5.87 o 
   7   7   6     1301.96     1241.72     41.40 o 
   8   7   6       12.28       24.04     16.86 o 
   9   7   6      393.85      414.68     45.45 o 
  -7   8   6       77.52      106.93     25.12 o 
  -6   8   6      138.74      227.85     31.46 o 
  -5   8   6      122.20      122.47     17.17 o 
  -4   8   6      281.52      243.91     20.43 o 
  -3   8   6      298.29      334.25     21.11 o 
  -2   8   6     4074.79     4095.26     67.32 o 
  -1   8   6      324.46      342.26     14.85 o 
   0   8   6        3.26       13.83      5.26 o 
   1   8   6      664.06      665.83     16.74 o 
   2   8   6     8507.93     8463.08    117.71 o 
   3   8   6     2405.44     2346.73     35.01 o 
   4   8   6      520.72      496.74     14.30 o 
   5   8   6      914.89      884.58     17.45 o 
   6   8   6      421.39      420.31     33.67 o 
   7   8   6       30.64       45.74     12.57 o 
   8   8   6       66.15       79.90     24.04 o 
   9   8   6       41.36       29.78     18.90 o 
  -7   9   6       84.41       77.39     24.76 o 
  -6   9   6      980.46      974.21     53.70 o 
  -5   9   6       54.13       43.66     15.91 o 
  -4   9   6     2993.60     3001.70     88.51 o 
  -3   9   6      821.66      831.66     24.80 o 
  -2   9   6     5887.30     6202.32     74.15 o 
  -1   9   6       15.39       40.99     23.86 o 
   0   9   6     2033.51     2070.19     38.89 o 
   1   9   6      374.59      416.60     13.04 o 
   2   9   6    13878.99    13257.04    173.76 o 
   3   9   6     2535.83     2397.59     58.31 o 
   4   9   6      928.75      945.13     20.61 o 
   5   9   6     2642.20     2642.54    146.22 o 
   6   9   6        9.07       13.48      9.71 o 
   7   9   6     1267.23     1268.62     42.38 o 
   8   9   6       30.15       24.39     11.72 o 
   9   9   6      214.15      219.00     36.36 o 
  -7  10   6       35.22       41.15     19.86 o 
  -6  10   6      159.09      150.83     26.79 o 
  -5  10   6        3.24       -3.59     10.53 o 
  -4  10   6        1.44       -1.79     11.48 o 
  -3  10   6      255.88      253.71     16.55 o 
  -2  10   6       56.08       53.19      7.68 o 
  -1  10   6      418.91      394.56     17.97 o 
   0  10   6     1837.00     1798.66     36.88 o 
   1  10   6       65.02       73.89      7.58 o 
   2  10   6     1890.76     1746.51     47.90 o 
   3  10   6     2299.36     2169.24     46.03 o 
   4  10   6      671.95      676.74     17.86 o 
   5  10   6      355.25      354.31     20.63 o 
   6  10   6      210.86      216.21     20.70 o 
   7  10   6        7.22       39.39     17.22 o 
   8  10   6        0.02        8.88     17.46 o 
   9  10   6        1.39        9.93     17.10 o 
  -7  11   6       49.51       52.15     22.01 o 
  -6  11   6      980.30      945.86     54.90 o 
  -5  11   6       11.84        3.71     12.32 o 
  -4  11   6     1256.08     1202.43     53.94 o 
  -3  11   6       95.42       86.21      9.59 o 
  -2  11   6    10770.09    10794.28    245.60 o 
  -1  11   6       28.80       32.44      8.41 o 
   0  11   6     2636.30     2640.56     48.50 o 
   1  11   6      235.65      223.29     12.17 o 
   2  11   6     3062.80     2994.08     55.66 o 
   3  11   6     1408.80     1342.02     35.04 o 
   4  11   6      818.94      843.12     30.56 o 
   5  11   6     3726.35     3889.01     94.91 o 
   6  11   6        0.19       15.68     10.71 o 
   7  11   6      962.46      920.98     36.99 o 
   8  11   6        0.07       13.74     10.99 o 
   9  11   6      134.43      141.62     30.26 o 
  -6  12   6      394.05      436.09     44.49 o 
  -5  12   6        2.57        3.71     13.52 o 
  -4  12   6      113.29      152.26     23.80 o 
  -3  12   6      111.71      134.70     11.71 o 
  -2  12   6     1791.80     1730.97     34.51 o 
  -1  12   6      669.38      650.42     24.39 o 
   0  12   6      872.32      865.53     26.24 o 
   1  12   6     1200.57     1233.07     25.51 o 
   2  12   6     1080.57     1033.50     44.61 o 
   3  12   6     1422.62     1368.67     36.29 o 
   4  12   6      415.51      412.71     21.76 o 
   5  12   6      194.51      217.91     18.80 o 
   6  12   6       55.22       55.08     13.79 o 
   7  12   6       81.49       56.13     14.21 o 
   8  12   6        0.08        8.80     11.24 o 
   9  12   6        5.00       -2.87     15.91 o 
  -6  13   6      366.60      338.25     40.91 o 
  -5  13   6       12.08      -12.92     12.92 o 
  -4  13   6     1467.17     1493.97     49.22 o 
  -3  13   6       11.32       24.70      9.50 o 
  -2  13   6     3785.20     3800.01     55.92 o 
  -1  13   6       31.23       48.97     10.78 o 
   0  13   6     2173.13     2104.65     44.35 o 
   1  13   6      748.64      765.40     20.75 o 
   2  13   6      682.52      698.34     25.25 o 
   3  13   6      753.10      724.52     26.37 o 
   4  13   6      285.20      311.98     25.18 o 
   5  13   6     1827.19     1696.87     45.53 o 
   6  13   6       71.21       89.97     28.95 o 
   7  13   6      530.02      567.98     30.40 o 
   8  13   6       21.75        5.72     10.65 o 
  -6  14   6      576.56      628.42     49.52 o 
  -5  14   6       24.43       11.79     25.00 o 
  -4  14   6      167.55      182.96     19.59 o 
  -3  14   6       74.01       73.99     20.39 o 
  -2  14   6      123.64      144.61     12.14 o 
  -1  14   6     1464.66     1494.12     31.88 o 
   0  14   6      293.15      293.55     15.89 o 
   1  14   6     3534.06     3481.04     61.76 o 
   2  14   6      540.74      535.93     22.94 o 
   3  14   6      619.03      650.37     25.48 o 
   4  14   6      135.63      148.79     15.56 o 
   5  14   6      378.60      411.11     23.38 o 
   6  14   6       71.27       93.45     15.88 o 
   7  14   6       72.41       53.69     14.44 o 
   8  14   6        0.00        0.59     26.01 o 
  -5  15   6        1.26        5.12     11.76 o 
  -4  15   6     1157.40     1208.73     41.85 o 
  -3  15   6        0.07        0.62      8.75 o 
  -2  15   6      832.61      830.41     24.39 o 
  -1  15   6       39.21       44.84      8.30 o 
   0  15   6     1821.90     1876.87     36.53 o 
   1  15   6      319.53      284.96     16.19 o 
   2  15   6      246.85      258.41     19.03 o 
   3  15   6      224.68      242.26     19.23 o 
   4  15   6      115.76      107.26     14.29 o 
   5  15   6      637.72      586.21     27.51 o 
   6  15   6       88.16      108.90     16.40 o 
   7  15   6      262.82      321.20     31.76 o 
   8  15   6       26.68       23.07     13.73 o 
  -5  16   6        0.77      -14.35     14.35 o 
  -4  16   6      357.00      354.64     38.99 o 
  -3  16   6      131.62      147.30     17.89 o 
  -2  16   6        0.41       -3.03      6.31 o 
  -1  16   6      770.83      734.52     23.09 o 
   0  16   6      119.13      101.25     13.88 o 
   1  16   6     2090.16     2028.15     63.53 o 
   2  16   6        4.48        2.04      6.75 o 
   3  16   6      651.66      698.09     34.81 o 
   4  16   6        6.84        9.80      9.02 o 
   5  16   6      300.92      310.84     39.95 o 
   6  16   6      108.89      103.83     16.37 o 
   7  16   6      171.29      221.18     23.20 o 
   8  16   6        0.79        8.40     10.23 o 
  -4  17   6      342.94      380.71     42.22 o 
  -3  17   6        1.55      -13.28     13.28 o 
  -2  17   6      817.62      888.13     38.33 o 
  -1  17   6        4.93        4.07      8.59 o 
   0  17   6      828.94      781.43     35.13 o 
   1  17   6        0.86       -1.05     13.10 o 
   2  17   6      222.05      226.34     15.84 o 
   3  17   6        4.10        9.67      8.26 o 
   4  17   6      127.09      136.37     16.38 o 
   5  17   6      324.83      315.73     24.30 o 
   6  17   6        3.96       -5.44     19.14 o 
   7  17   6      238.37      246.49     20.66 o 
  -3  18   6       72.58       21.17     16.86 o 
  -2  18   6       38.03       16.78     18.90 o 
  -1  18   6      230.26      212.31     19.90 o 
   0  18   6        2.75       -8.73     11.36 o 
   1  18   6      822.13      679.02     43.18 o 
   2  18   6        2.52        1.44     13.99 o 
   3  18   6      990.37     1117.91     81.33 o 
   4  18   6       25.36       23.11      9.20 o 
   5  18   6      376.19      419.52     22.27 o 
   6  18   6        0.02      -10.30     10.30 o 
   7  18   6       36.84       61.36     13.18 o 
  -3  19   6       34.39       25.12     18.90 o 
  -2  19   6      279.57      261.30     22.96 o 
  -1  19   6        0.08        0.60     12.08 o 
   0  19   6      422.94      488.48     38.27 o 
   1  19   6        1.14       -2.03     11.96 o 
   2  19   6      541.31      615.27     44.02 o 
   3  19   6        0.66       25.84     16.39 o 
   4  19   6        4.70       34.21     17.22 o 
   5  19   6      192.01      177.98     29.30 o 
   6  19   6       30.84       23.20     18.42 o 
  -1  20   6      260.42      280.12     34.33 o 
   0  20   6        1.65       -9.45     11.36 o 
   1  20   6      295.83      397.10     40.91 o 
   2  20   6        0.00        2.39     14.23 o 
   3  20   6      737.92      779.25     50.47 o 
   4  20   6        1.57       -9.33     14.83 o 
   5  20   6      153.17      210.03     32.89 o 
   6  20   6        1.07        3.59     16.27 o 
  -1  21   6       68.51       52.03     21.05 o 
   0  21   6      427.32      484.41     39.95 o 
   1  21   6        0.06        2.99     14.83 o 
   2  21   6       52.80       95.81     24.52 o 
   3  21   6       22.31       23.08     18.18 o 
   4  21   6       11.69       27.99     19.02 o 
   5  21   6      101.46      113.03     27.15 o 
   1  22   6      278.54      333.47     40.07 o 
   2  22   6        0.02      -14.11     14.11 o 
   3  22   6      240.50      274.98     37.92 o 
  -2 -22   7      291.86      317.98     28.69 o 
  -1 -22   7       29.05       23.86     13.46 o 
  -4 -21   7      159.01      156.51     26.49 o 
  -3 -21   7       22.26       -0.95     11.63 o 
  -2 -21   7        4.17       -9.84      9.84 o 
  -1 -21   7      515.18      514.41     44.73 o 
   0 -21   7      124.92      108.31     18.81 o 
   1 -21   7      535.43      615.96     34.26 o 
  -5 -20   7        2.23        1.90     11.45 o 
  -4 -20   7      622.77      572.99     31.84 o 
  -3 -20   7       54.34       40.54     22.55 o 
  -2 -20   7      613.24      650.12     33.23 o 
  -1 -20   7       19.16       16.82     11.30 o 
   0 -20   7      142.22      162.86     20.93 o 
   1 -20   7       93.94       83.59     16.83 o 
   2 -20   7      101.43      123.24     18.94 o 
  -5 -19   7      129.16      136.61     21.23 o 
  -4 -19   7      356.86      343.08     50.77 o 
  -3 -19   7      754.50      690.93     33.27 o 
  -2 -19   7        6.91       14.14     19.26 o 
  -1 -19   7      818.11      853.40     36.02 o 
   0 -19   7       73.45       69.66     14.64 o 
   1 -19   7      495.96      490.68     48.98 o 
   2 -19   7       58.89       63.12     14.95 o 
   3 -19   7      200.23      209.05     22.53 o 
  -6 -18   7      520.87      462.29     47.48 o 
  -5 -18   7       61.66       60.20     14.63 o 
  -4 -18   7      679.57      745.65     33.96 o 
  -3 -18   7       91.64       60.84     13.95 o 
  -2 -18   7      614.17      607.46     30.26 o 
  -1 -18   7       52.64       70.54     13.74 o 
   0 -18   7      109.11      116.17     16.14 o 
   1 -18   7       29.57       33.50     11.54 o 
   2 -18   7      111.60      143.04     17.69 o 
   3 -18   7      455.93      467.91     46.35 o 
   4 -18   7       12.00        8.42      9.40 o 
  -6 -17   7      275.50      331.20     40.19 o 
  -5 -17   7      340.50      349.09     26.08 o 
  -4 -17   7      338.30      337.76     25.12 o 
  -3 -17   7     1192.61     1188.91     40.55 o 
  -2 -17   7      197.17      233.32     21.53 o 
  -1 -17   7     1448.14     1525.26     86.66 o 
   0 -17   7       12.31        1.51     10.65 o 
   1 -17   7      873.73      885.88     49.16 o 
   2 -17   7       23.54       22.55     11.30 o 
   3 -17   7     1051.21     1046.00     38.33 o 
   4 -17   7       21.46        5.13      9.00 o 
   5 -17   7       90.18      114.23     29.42 o 
  -7 -16   7        0.91       -5.74     14.71 o 
  -6 -16   7      507.52      659.88     47.84 o 
  -5 -16   7       61.89       55.47     12.64 o 
  -4 -16   7      400.98      390.67     24.38 o 
  -3 -16   7      134.67      117.89     15.48 o 
  -2 -16   7      491.22      503.53     25.58 o 
  -1 -16   7       16.75       11.61     16.51 o 
   0 -16   7      435.19      448.63     24.23 o 
   1 -16   7        6.14       10.84      8.61 o 
   2 -16   7      232.46      206.73     20.15 o 
   3 -16   7      126.77      139.63     17.34 o 
   4 -16   7        7.28        8.69      8.87 o 
   5 -16   7      362.97      389.80     45.09 o 
  -7 -15   7       33.62       35.05     19.50 o 
  -6 -15   7      254.84      270.67     34.93 o 
  -5 -15   7      247.90      301.85     22.36 o 
  -4 -15   7      397.05      406.73     22.45 o 
  -3 -15   7      294.29      266.33     49.04 o 
  -2 -15   7       93.11       65.85     12.55 o 
  -1 -15   7     4115.11     3915.56    136.65 o 
   0 -15   7       57.26       63.29     12.09 o 
   1 -15   7     3188.37     3109.74     65.58 o 
   2 -15   7       81.78       76.71     13.22 o 
   3 -15   7     2247.05     2159.44     53.39 o 
   4 -15   7       80.20      112.40     13.98 o 
   5 -15   7       78.22      112.74     14.04 o 
   6 -15   7       32.09       99.16     27.15 o 
  -7 -14   7       62.22       55.74     20.69 o 
  -6 -14   7      229.53      248.31     32.89 o 
  -5 -14   7       78.84       75.49     10.82 o 
  -4 -14   7      532.77      487.61     23.76 o 
  -3 -14   7        6.32        6.45      8.31 o 
  -2 -14   7     3310.16     3262.08     65.52 o 
  -1 -14   7     1355.29     1354.69     55.38 o 
   0 -14   7     1197.99     1114.88     35.52 o 
   1 -14   7       23.76       45.34     21.89 o 
   2 -14   7       11.58       24.46      9.16 o 
   3 -14   7      392.85      401.20     23.97 o 
   4 -14   7       76.70       89.07     12.03 o 
   5 -14   7      480.85      517.30     35.94 o 
   6 -14   7       15.37       30.02     20.33 o 
  -8 -13   7      318.63      346.51     77.15 o 
  -7 -13   7       80.19      108.49     24.40 o 
  -6 -13   7      828.68      860.34     50.24 o 
  -5 -13   7      268.63      289.74     17.52 o 
  -4 -13   7      126.52      159.12     15.64 o 
  -3 -13   7      649.90      672.01     26.43 o 
  -2 -13   7      303.24      256.60     18.94 o 
  -1 -13   7     2746.09     2829.12    126.31 o 
   0 -13   7      180.16      196.37     17.21 o 
   1 -13   7     1347.42     1371.96     73.32 o 
   2 -13   7      198.84      193.14     17.84 o 
   3 -13   7     4020.16     3855.46     72.58 o 
   4 -13   7       50.06       42.65      9.51 o 
   5 -13   7      731.01      783.38     33.11 o 
   6 -13   7      153.02      161.83     29.78 o 
  -8 -12   7        2.91        6.21     12.11 o 
  -7 -12   7      115.88      110.98     16.96 o 
  -6 -12   7       69.28       94.61     22.49 o 
  -5 -12   7      959.16      988.82     26.46 o 
  -4 -12   7     1281.01     1247.86     34.96 o 
  -3 -12   7      220.38      208.09     24.10 o 
  -2 -12   7     3960.82     3981.44     70.70 o 
  -1 -12   7     2426.00     2327.82     49.85 o 
   0 -12   7      773.46      765.15     27.33 o 
   1 -12   7     1686.62     1702.96     41.95 o 
   2 -12   7       29.88       26.83      9.51 o 
   3 -12   7      692.42      656.67     25.99 o 
   4 -12   7      206.71      216.17     15.46 o 
   5 -12   7      159.36      145.32     17.63 o 
   6 -12   7       57.28       72.12     22.73 o 
   7 -12   7      364.34      342.80     41.03 o 
  -8 -11   7      775.94      849.86     41.26 o 
  -7 -11   7       59.62       79.26     15.12 o 
  -6 -11   7     1410.52     1341.57     62.44 o 
  -5 -11   7        0.91        4.28      6.24 o 
  -4 -11   7     1726.75     1743.38     47.96 o 
  -3 -11   7     2207.50     2211.57     69.37 o 
  -2 -11   7       40.29       42.59      9.03 o 
  -1 -11   7     3428.43     3516.31     63.39 o 
   0 -11   7      865.61      848.73     27.40 o 
   1 -11   7     4069.86     4043.28     70.47 o 
   2 -11   7      125.24      123.26     13.91 o 
   3 -11   7     5200.93     5310.00     86.71 o 
   4 -11   7      300.10      322.23     16.74 o 
   5 -11   7     1672.34     1652.52     45.41 o 
   6 -11   7       35.76       61.36     20.33 o 
   7 -11   7      188.12      157.88     29.30 o 
  -8 -10   7        0.21        6.10     11.15 o 
  -7 -10   7      169.86      204.44     21.23 o 
  -6 -10   7      216.33      208.14     20.36 o 
  -5 -10   7     1846.69     1843.48     30.88 o 
  -4 -10   7      539.23      597.68     22.16 o 
  -3 -10   7     3187.39     3169.73     57.46 o 
  -2 -10   7     1419.46     1425.56     42.64 o 
  -1 -10   7       62.93       88.85     10.61 o 
   0 -10   7      847.13      860.65     26.34 o 
   1 -10   7      395.13      372.55     17.66 o 
   2 -10   7      281.44      256.74     17.63 o 
   3 -10   7     1954.66     1870.85     42.49 o 
   4 -10   7       10.84        9.88      6.73 o 
   5 -10   7       43.68       56.26     13.87 o 
   6 -10   7      165.24      186.59     28.47 o 
   7 -10   7      246.43      232.76     31.82 o 
  -8  -9   7      877.22      873.89     38.01 o 
  -7  -9   7       29.26       36.30     12.65 o 
  -6  -9   7     3491.04     3449.85     96.88 o 
  -5  -9   7      103.57      135.13      9.54 o 
  -4  -9   7      509.99      548.84     15.38 o 
  -3  -9   7     4891.31     4905.94     76.10 o 
  -2  -9   7      556.95      613.61     21.26 o 
  -1  -9   7     7153.75     7509.92     80.83 o 
   0  -9   7       36.91       35.27      7.08 o 
   1  -9   7     5694.61     5723.96     86.42 o 
   2  -9   7      936.26      940.39     18.81 o 
   3  -9   7     7816.66     7731.75     89.15 o 
   4  -9   7       56.27       42.22     10.78 o 
   5  -9   7     1260.67     1145.63     34.91 o 
   6  -9   7       52.62       34.69     17.10 o 
   7  -9   7      610.21      677.46     44.14 o 
   8  -9   7      230.42      263.98     35.05 o 
  -8  -8   7        0.02       -1.87     10.85 o 
  -7  -8   7      393.76      393.84     27.52 o 
  -6  -8   7      444.71      478.69     26.43 o 
  -5  -8   7     2294.30     2208.66     39.02 o 
  -4  -8   7      384.55      377.39     12.54 o 
  -3  -8   7     2279.41     2278.07     36.18 o 
  -2  -8   7     1053.26     1132.04     28.08 o 
  -1  -8   7     1837.53     2009.56     28.21 o 
   0  -8   7        0.98        4.42      4.31 o 
   1  -8   7      722.60      797.64     35.88 o 
   2  -8   7     1132.42     1162.26     32.75 o 
   3  -8   7      474.92      480.16     15.17 o 
   4  -8   7       13.60       23.41     10.47 o 
   5  -8   7      751.81      709.26     27.17 o 
   6  -8   7      178.03      215.23     18.19 o 
   7  -8   7      232.22      200.70     28.23 o 
   8  -8   7      230.54      225.46     32.41 o 
  -8  -7   7      683.30      602.87     31.74 o 
  -7  -7   7      290.57      356.82     26.36 o 
  -6  -7   7     1340.33     1282.45     40.02 o 
  -5  -7   7      820.55      801.55     29.55 o 
  -4  -7   7     2193.89     2195.03     30.83 o 
  -3  -7   7      475.54      443.05     15.78 o 
  -2  -7   7     5651.08     5848.55     83.17 o 
  -1  -7   7     9333.45     9213.19    121.43 o 
   0  -7   7      377.61      390.03      8.85 o 
   1  -7   7     6334.66     6532.50     60.20 o 
   2  -7   7     2230.85     2284.28     33.25 o 
   3  -7   7     9737.19     9671.58    105.79 o 
   4  -7   7       46.31       41.78     10.04 o 
   5  -7   7     2729.72     2694.56     54.57 o 
   6  -7   7      649.71      646.07     27.33 o 
   7  -7   7      702.00      799.82     45.81 o 
   8  -7   7      272.56      275.46     34.09 o 
  -9  -6   7      127.43      109.32     26.55 o 
  -8  -6   7        0.11       -1.49     10.73 o 
  -7  -6   7      565.05      516.68     53.17 o 
  -6  -6   7      203.75      251.51     20.65 o 
  -5  -6   7     1484.54     1521.10     45.57 o 
  -4  -6   7      232.27      260.44     10.16 o 
  -3  -6   7     1706.83     1686.70     26.21 o 
  -2  -6   7      153.25      155.91      9.12 o 
  -1  -6   7    10190.17     9977.16    265.83 o 
   0  -6   7      879.64      973.77     16.64 o 
   1  -6   7      479.26      477.20      9.05 o 
   2  -6   7       34.93       44.20      4.23 o 
   3  -6   7      339.68      300.18     14.05 o 
   4  -6   7      589.72      602.49     27.99 o 
   5  -6   7     1322.13     1269.47     34.18 o 
   6  -6   7      196.09      203.59     17.10 o 
   7  -6   7      448.51      422.58     34.09 o 
   8  -6   7      264.35      285.63     33.01 o 
  -9  -5   7       13.41        2.35     21.59 o 
  -8  -5   7      932.73      960.74     75.71 o 
  -7  -5   7       86.28       94.37     15.60 o 
  -6  -5   7     1050.01     1061.32     35.72 o 
  -5  -5   7     1472.85     1453.99     71.41 o 
  -4  -5   7     3606.53     3521.12     40.36 o 
  -3  -5   7     1932.96     1860.34     25.61 o 
  -2  -5   7     5615.08     5821.37     66.03 o 
  -1  -5   7    24177.88    25169.52    295.09 o 
   0  -5   7      154.06      161.89      8.56 o 
   1  -5   7     6332.65     6262.87     58.47 o 
   2  -5   7      850.47      809.26     15.88 o 
   3  -5   7    11400.81    11542.52    160.17 o 
   4  -5   7        3.52        0.91      4.76 o 
   5  -5   7     2541.73     2554.56     50.12 o 
   6  -5   7     1045.98     1069.68     31.34 o 
   7  -5   7      384.26      326.53     31.94 o 
   8  -5   7      154.19      147.48     24.76 o 
   9  -5   7       71.70       67.10     21.53 o 
  -9  -4   7      214.18      222.29     24.89 o 
  -8  -4   7       63.88       45.65     13.98 o 
  -7  -4   7      199.26      251.89     22.28 o 
  -6  -4   7      307.84      299.07     21.99 o 
  -5  -4   7     2453.60     2468.99     53.81 o 
  -4  -4   7      907.82      935.08     16.35 o 
  -3  -4   7     4732.27     4880.11     50.18 o 
  -2  -4   7      867.77      879.34     17.11 o 
  -1  -4   7    10359.06    10289.65    128.54 o 
   0  -4   7      360.01      423.51     21.14 o 
   1  -4   7     3483.02     3677.99     61.31 o 
   2  -4   7     1532.56     1548.89     23.89 o 
   3  -4   7       17.80       28.47      5.47 o 
   4  -4   7     1815.03     1874.99     27.56 o 
   5  -4   7      242.02      263.35     27.09 o 
   6  -4   7      562.32      573.64     22.48 o 
   7  -4   7      457.62      418.87     31.82 o 
   8  -4   7      185.47      203.57     27.99 o 
   9  -4   7       32.27       47.91     14.04 o 
  -9  -3   7       13.51        6.02     14.11 o 
  -8  -3   7      758.46      782.65     46.05 o 
  -7  -3   7      149.04      133.63     17.31 o 
  -6  -3   7      672.92      655.74     46.59 o 
  -5  -3   7      170.09      156.83     15.70 o 
  -4  -3   7     2917.46     2959.46     41.56 o 
  -3  -3   7     5030.10     5081.54     60.73 o 
  -2  -3   7      808.86      860.22     14.59 o 
  -1  -3   7     9978.15    10001.70    103.06 o 
   0  -3   7       87.64       85.48      7.01 o 
   1  -3   7    38498.55    37057.97    475.51 o 
   2  -3   7     1613.22     2025.27     28.98 o 
   3  -3   7     7846.93     7783.17     86.25 o 
   4  -3   7      138.94      134.21      8.77 o 
   5  -3   7     1942.73     2012.09     34.96 o 
   6  -3   7      107.84      108.47     12.09 o 
   7  -3   7      517.70      440.52     31.82 o 
   8  -3   7      207.32      204.65     27.15 o 
   9  -3   7      122.72      149.89     30.50 o 
  -9  -2   7      126.06      145.49     21.52 o 
  -8  -2   7      242.29      242.99     24.56 o 
  -7  -2   7      678.82      618.30     29.77 o 
  -6  -2   7      217.57      210.93     19.38 o 
  -5  -2   7     3597.44     3517.59     95.51 o 
  -4  -2   7     1376.93     1326.75     22.82 o 
  -3  -2   7    13366.15    13826.94    141.16 o 
  -2  -2   7     1363.92     1392.94     22.86 o 
  -1  -2   7     6939.91     7033.06     95.39 o 
   0  -2   7      252.40      287.07     13.04 o 
   1  -2   7    12531.89    12903.39    129.37 o 
   2  -2   7     5130.36     5222.98     59.86 o 
   3  -2   7      115.35      124.08      7.08 o 
   4  -2   7     1713.59     1698.35     25.35 o 
   5  -2   7      396.59      407.75     13.52 o 
   6  -2   7      916.96      935.11     23.45 o 
   7  -2   7      334.48      329.16     30.50 o 
   8  -2   7      479.33      460.59     36.96 o 
   9  -2   7       45.19       44.19     15.31 o 
  -8  -1   7      542.38      678.81     43.12 o 
  -7  -1   7      133.26      127.24     21.65 o 
  -6  -1   7      999.49      933.35     33.83 o 
  -5  -1   7      421.71      403.21     22.01 o 
  -4  -1   7      308.94      300.68     20.69 o 
  -3  -1   7     4298.85     4554.33     54.49 o 
  -2  -1   7      250.41      266.79     15.52 o 
  -1  -1   7     7697.59     7533.25     79.30 o 
   0  -1   7      297.14      290.83     10.95 o 
   1  -1   7    17027.46    16896.82    204.52 o 
   3  -1   7    13698.37    13325.61    207.41 o 
   4  -1   7       53.95       48.54      6.38 o 
   5  -1   7     2763.43     2750.57     40.07 o 
   6  -1   7        3.68       17.97      6.49 o 
   7  -1   7      783.32      778.94     36.96 o 
   8  -1   7      265.07      247.96     21.86 o 
   9  -1   7       46.63       48.72     17.04 o 
  -8   0   7      198.57      198.35     33.73 o 
  -7   0   7     1391.66     1342.24     44.70 o 
  -6   0   7        0.31       -7.15      7.15 o 
  -5   0   7     3133.21     3087.25     62.08 o 
  -4   0   7        9.63       13.85      6.78 o 
  -3   0   7    17262.00    17541.67    174.26 o 
  -2   0   7      861.51      928.97     17.14 o 
   0   0   7      543.23      563.24     14.65 o 
   1   0   7     4689.52     4754.08     86.42 o 
   2   0   7     2774.31     2723.94     44.95 o 
   3   0   7     4299.28     4154.28     51.05 o 
   4   0   7     4233.80     4267.16     54.63 o 
   5   0   7       99.16       84.25     10.08 o 
   6   0   7     1788.34     1739.59     28.87 o 
   7   0   7        6.91        6.83     18.78 o 
   8   0   7     1131.24     1100.51     37.14 o 
   9   0   7       43.26       58.37     22.37 o 
  -8   1   7      368.71      435.46     32.14 o 
  -7   1   7      167.34      180.46     23.50 o 
  -6   1   7     1200.37     1119.55     38.25 o 
  -5   1   7       26.59       19.79     10.01 o 
  -4   1   7        5.83        9.06      6.29 o 
  -3   1   7       69.32       72.74      5.51 o 
  -2   1   7     1958.29     2237.43     40.30 o 
  -1   1   7     4629.97     4402.18     80.98 o 
   0   1   7     1808.62     1993.06     25.87 o 
   1   1   7       62.51       49.39     11.84 o 
   2   1   7      494.86      566.66     30.98 o 
   3   1   7    15135.32    14949.29    150.90 o 
   4   1   7       14.03       20.70      5.54 o 
   5   1   7     4367.49     4147.97     67.68 o 
   6   1   7      161.78      140.14     11.75 o 
   7   1   7      850.37      851.59     47.19 o 
   8   1   7      199.49      185.52     18.68 o 
   9   1   7        7.79        5.62     18.06 o 
  -8   2   7      155.17      134.50     20.51 o 
  -7   2   7     1533.81     1489.73     47.77 o 
  -6   2   7       19.31       -1.21     10.09 o 
  -5   2   7     3817.37     3895.50    128.94 o 
  -4   2   7      310.96      305.72     17.28 o 
  -3   2   7     6383.63     6262.64     69.94 o 
  -2   2   7      898.83     1095.77     25.75 o 
  -1   2   7    14779.65    14895.69    147.92 o 
   0   2   7      708.52      727.16     11.96 o 
   1   2   7     2498.33     2484.14     31.06 o 
   2   2   7       12.93       19.21      3.11 o 
   3   2   7     1521.80     1458.07     23.18 o 
   4   2   7     9332.32     9122.46    100.19 o 
   5   2   7        1.32       -0.19      5.31 o 
   6   2   7     2531.53     2638.71     44.18 o 
   7   2   7       83.88       66.94     12.33 o 
   8   2   7     1167.57     1192.56     38.54 o 
   9   2   7        0.08        6.46     16.15 o 
  -8   3   7      116.49      118.95     19.80 o 
  -7   3   7      122.01      134.22     48.20 o 
  -6   3   7     1050.24      993.15     36.45 o 
  -5   3   7      118.15       78.34     13.77 o 
  -4   3   7      371.47      380.08     19.54 o 
  -3   3   7     2450.89     2802.33     51.67 o 
  -2   3   7       39.74       39.34     17.10 o 
  -1   3   7     3611.01     4003.46     47.95 o 
   0   3   7      665.64      672.18     14.30 o 
   1   3   7    11969.31    12067.65    131.21 o 
   2   3   7     5412.55     5659.60     82.09 o 
   3   3   7     7927.21     8271.91     88.32 o 
   4   3   7     1298.44     1360.67     24.59 o 
   5   3   7     3378.79     3310.61     49.95 o 
   6   3   7      239.76      222.12     13.59 o 
   7   3   7      347.90      354.13     27.06 o 
   8   3   7       75.09      110.28     24.76 o 
   9   3   7       14.32       26.67     18.66 o 
  -8   4   7       80.18       59.87     16.52 o 
  -7   4   7      581.10      585.20     31.30 o 
  -6   4   7       30.91        5.89     28.77 o 
  -5   4   7     3366.93     3395.61     68.37 o 
  -4   4   7      282.95      270.13     21.35 o 
  -3   4   7     5284.07     5280.41    122.48 o 
  -2   4   7       15.61       11.64      5.55 o 
  -1   4   7    15577.08    15201.37    151.90 o 
   0   4   7        0.36       -2.61      2.61 o 
   1   4   7     8034.66     7915.87     82.44 o 
   2   4   7       17.27        8.18      5.06 o 
   3   4   7      215.83      201.15      7.39 o 
   4   4   7     5421.53     5500.57     65.55 o 
   5   4   7        1.21       -1.28      8.82 o 
   6   4   7     2021.16     2191.27     33.15 o 
   7   4   7      159.84      159.42     14.86 o 
   8   4   7      697.21      728.89     48.80 o 
   9   4   7       12.28       13.16     17.34 o 
  -8   5   7       64.92       76.88     18.36 o 
  -7   5   7       97.35      107.86     17.21 o 
  -6   5   7      340.79      349.84     26.28 o 
  -5   5   7      848.91      839.85     32.10 o 
  -4   5   7      987.94     1047.27     33.10 o 
  -3   5   7      480.80      493.69     44.08 o 
  -2   5   7        6.30       13.52      5.84 o 
  -1   5   7     1676.88     1898.10     33.30 o 
   0   5   7     2092.63     1923.53     26.56 o 
   1   5   7     7147.98     7286.98     77.63 o 
   2   5   7     7158.88     7427.13    108.66 o 
   3   5   7     1297.02     1278.52     31.76 o 
   4   5   7      210.00      202.73     18.20 o 
   5   5   7     3654.98     3465.93     41.25 o 
   6   5   7       45.88       42.97      7.18 o 
   7   5   7      125.76      157.85     20.75 o 
   8   5   7      130.20       95.93     24.40 o 
   9   5   7       21.02       52.03     22.25 o 
  -8   6   7       72.63       64.52     17.90 o 
  -7   6   7      151.12      148.60     20.48 o 
  -6   6   7       26.23       14.53     16.69 o 
  -5   6   7     2365.76     2425.85     57.55 o 
  -4   6   7      221.12      219.02     25.84 o 
  -3   6   7    10128.17    10208.05    141.26 o 
  -2   6   7        0.59       -2.92      4.56 o 
  -1   6   7    10604.08    10672.83    112.33 o 
   0   6   7      209.76      186.49     10.36 o 
   1   6   7     8229.25     8321.36    118.39 o 
   2   6   7     3631.41     3564.45     74.87 o 
   3   6   7      208.78      219.95     15.47 o 
   4   6   7      520.26      492.99     10.57 o 
   5   6   7      667.38      670.66     17.62 o 
   6   6   7     1889.91     1936.47     49.72 o 
   7   6   7        2.31        1.77     10.47 o 
   8   6   7      847.09      843.00     52.27 o 
   9   6   7        0.06       -7.30     16.51 o 
  -7   7   7      310.34      276.01     27.13 o 
  -6   7   7      234.01      233.96     22.86 o 
  -5   7   7      452.16      505.62     27.32 o 
  -4   7   7      282.06      247.76     20.10 o 
  -3   7   7      655.98      686.10     18.16 o 
  -2   7   7       12.31        5.33      8.47 o 
  -1   7   7      113.92      120.60     10.54 o 
   0   7   7     1279.92     1201.23     25.92 o 
   1   7   7     1319.72     1335.51     25.50 o 
   2   7   7     1164.00     1069.65     22.52 o 
   3   7   7     4365.86     4391.35     72.73 o 
   4   7   7      596.25      581.30     14.71 o 
   5   7   7      325.34      312.94     14.00 o 
   6   7   7      203.48      226.03     19.86 o 
   7   7   7      302.78      290.20     23.94 o 
   8   7   7        9.64       10.91     10.78 o 
   9   7   7       25.95       16.75     20.09 o 
  -7   8   7      387.51      499.01     47.72 o 
  -6   8   7        0.92        0.83     11.26 o 
  -5   8   7     1042.80     1028.59     37.85 o 
  -4   8   7        0.37       -8.45      8.45 o 
  -3   8   7     8884.21     9012.99    101.85 o 
  -2   8   7        4.83        2.57      6.26 o 
  -1   8   7     2617.51     2752.43     49.23 o 
   0   8   7      575.29      518.10     17.00 o 
   1   8   7     6595.68     6559.26     74.10 o 
   2   8   7     4411.24     4467.25     53.47 o 
   3   8   7     3696.82     3505.43     52.54 o 
   4   8   7     1358.29     1390.17     36.93 o 
   5   8   7      286.00      304.44     30.68 o 
   6   8   7     1046.83     1014.60     35.47 o 
   7   8   7        3.26       18.68     10.57 o 
   8   8   7      838.34      872.77     37.80 o 
   9   8   7        6.02        4.55     16.75 o 
  -7   9   7      498.39      576.75     46.29 o 
  -6   9   7      192.07      170.20     28.23 o 
  -5   9   7      102.78      124.63     22.85 o 
  -4   9   7      252.45      195.08     24.88 o 
  -3   9   7       48.32       61.16      9.35 o 
  -2   9   7     1607.60     1571.84     41.09 o 
  -1   9   7     2911.58     2849.19     51.38 o 
   0   9   7      140.69      170.71     12.30 o 
   1   9   7      384.89      431.72     14.34 o 
   2   9   7     1464.19     1387.35     24.02 o 
   3   9   7      907.67      895.05     17.88 o 
   4   9   7     1002.82      987.75     30.87 o 
   5   9   7      492.47      455.95     22.94 o 
   6   9   7      661.19      649.99     28.83 o 
   7   9   7       45.06       46.55     13.04 o 
   8   9   7        0.51       -1.35     10.56 o 
   9   9   7        1.13       15.91     17.58 o 
  -7  10   7      360.02      374.97     43.78 o 
  -6  10   7       29.02       54.18     19.97 o 
  -5  10   7      801.10      785.47     46.29 o 
  -4  10   7       72.61       54.90     16.03 o 
  -3  10   7     2219.42     2189.60     37.67 o 
  -2  10   7      538.50      520.11     18.60 o 
  -1  10   7     5350.21     5430.62     83.21 o 
   0  10   7      643.21      650.59     21.27 o 
   1  10   7     5450.07     5457.87     66.13 o 
   2  10   7      540.09      505.84     45.27 o 
   3  10   7     4275.21     4069.16    184.92 o 
   4  10   7     2815.73     2824.10     58.04 o 
   5  10   7      144.26      169.38     18.48 o 
   6  10   7     1135.08     1136.29     38.61 o 
   7  10   7        2.26        3.59      9.76 o 
   8  10   7      502.69      574.00     31.96 o 
   9  10   7       15.55        9.57     19.14 o 
  -6  11   7       18.13       25.36     18.18 o 
  -5  11   7      123.10      155.01     25.72 o 
  -4  11   7       75.81       83.97     18.54 o 
  -3  11   7      207.08      195.43     17.80 o 
  -2  11   7      213.19      212.17     13.74 o 
  -1  11   7      100.97      107.84     14.77 o 
   0  11   7        3.45        0.38      6.37 o 
   1  11   7      251.41      267.54     13.18 o 
   2  11   7     2729.55     2562.88    105.97 o 
   3  11   7     1831.54     1690.34     40.90 o 
   4  11   7     1107.86     1120.22     34.55 o 
   5  11   7       74.39       88.96     14.21 o 
   6  11   7      420.76      458.45     25.54 o 
   7  11   7        0.05        8.46     16.57 o 
   8  11   7        9.48        9.23     11.38 o 
   9  11   7        1.13       -2.63     17.34 o 
  -6  12   7        1.73        6.58     16.75 o 
  -5  12   7      913.50      835.23     49.64 o 
  -4  12   7       25.13       19.33     12.08 o 
  -3  12   7      626.92      638.45     26.89 o 
  -2  12   7      158.28      166.50     12.50 o 
  -1  12   7    11312.30    11012.86    149.97 o 
   0  12   7      367.88      370.80     23.50 o 
   1  12   7     1771.47     1744.78     34.21 o 
   2  12   7       94.06       83.54     14.83 o 
   3  12   7     1301.18     1281.30     35.91 o 
   4  12   7     1751.79     1717.58    101.73 o 
   5  12   7      123.15      171.28     17.82 o 
   6  12   7     1975.92     1912.14     52.11 o 
   7  12   7       25.89       17.62     21.23 o 
   8  12   7      179.37      205.35     22.74 o 
   9  12   7        0.43       -7.06     16.75 o 
  -6  13   7        0.27      -15.43     15.43 o 
  -5  13   7      656.02      697.80     33.70 o 
  -4  13   7       27.27       40.00     11.67 o 
  -3  13   7      241.03      249.07     20.30 o 
  -2  13   7      104.93      111.85     10.91 o 
  -1  13   7      492.90      498.27     22.77 o 
   0  13   7      868.05      936.07     48.08 o 
   1  13   7      548.95      521.97     20.86 o 
   2  13   7     1292.87     1290.12     35.74 o 
   3  13   7      785.38      806.58     39.41 o 
   4  13   7      675.36      668.60     33.79 o 
   5  13   7        2.11        1.73      8.97 o 
   6  13   7      433.78      455.74     25.87 o 
   7  13   7        0.16        5.81     10.77 o 
   8  13   7       16.19       18.06     13.07 o 
  -5  14   7      414.27      446.09     31.50 o 
  -4  14   7       16.48        6.00     11.22 o 
  -3  14   7     1374.74     1360.18     41.23 o 
  -2  14   7        3.71        5.88      6.19 o 
  -1  14   7     3214.17     3123.15     61.12 o 
   0  14   7        0.50       -1.46      7.60 o 
   1  14   7      991.73      994.42     52.39 o 
   2  14   7      623.30      595.28     24.86 o 
   3  14   7      202.02      211.93     25.96 o 
   4  14   7      677.46      740.01     41.03 o 
   5  14   7      195.43      189.23     19.08 o 
   6  14   7     1190.87     1133.84     73.74 o 
   7  14   7       33.65       15.51     12.46 o 
   8  14   7      128.54      147.17     21.20 o 
  -5  15   7      633.72      685.38     34.65 o 
  -4  15   7        6.14       -3.43     10.85 o 
  -3  15   7      195.06      189.19     19.29 o 
  -2  15   7      320.53      352.80     20.74 o 
  -1  15   7       21.31       13.71      6.56 o 
   0  15   7     2002.81     1883.64     53.91 o 
   1  15   7       71.94       87.79     17.82 o 
   2  15   7     1676.33     1691.41     60.76 o 
   3  15   7       83.85      100.16     14.03 o 
   4  15   7      347.24      322.83     35.28 o 
   5  15   7       12.53        2.80     10.35 o 
   6  15   7      281.61      323.58     25.90 o 
   7  15   7        9.90        9.62     15.37 o 
   8  15   7       73.47       92.35     23.14 o 
  -4  16   7       22.32       37.84     13.66 o 
  -3  16   7     1165.91     1191.97     40.55 o 
  -2  16   7        5.57        9.32      7.60 o 
  -1  16   7      251.80      269.70     16.47 o 
   0  16   7        4.76       -3.99      6.36 o 
   1  16   7     1162.10     1158.60     39.47 o 
   2  16   7       85.75       99.91     14.00 o 
   3  16   7      119.21      130.42     16.75 o 
   4  16   7      286.73      288.59     22.10 o 
   5  16   7      210.79      197.20     19.97 o 
   6  16   7      289.69      303.72     25.37 o 
   7  16   7        0.68       20.66     12.72 o 
   8  16   7      201.95      215.06     34.57 o 
  -4  17   7       29.48       58.49     20.69 o 
  -3  17   7      346.12      360.86     38.04 o 
  -2  17   7      352.30      328.89     19.35 o 
  -1  17   7        2.94        3.31     11.03 o 
   0  17   7      564.74      574.07     25.66 o 
   1  17   7      329.84      320.69     22.60 o 
   2  17   7     1877.62     1859.12     39.35 o 
   3  17   7        0.35      -10.41     10.41 o 
   4  17   7      572.58      646.41     28.63 o 
   5  17   7       37.17       38.56     14.41 o 
   6  17   7      312.88      310.29     26.04 o 
   7  17   7        4.24       -2.79     11.29 o 
  -3  18   7      249.97      230.25     33.13 o 
  -2  18   7       21.81       28.59     15.79 o 
  -1  18   7      627.09      689.66     43.06 o 
   0  18   7       33.73       30.26     15.07 o 
   1  18   7      237.16      258.71     31.70 o 
   2  18   7       49.40       56.98     12.69 o 
   3  18   7      242.43      279.39     18.44 o 
   4  18   7       41.64       27.16     11.67 o 
   5  18   7        2.80        7.55     10.69 o 
   6  18   7       99.08      121.21     18.46 o 
   7  18   7        0.00        8.20      9.91 o 
  -3  19   7      322.50      361.70     40.07 o 
  -1  19   7       15.42        9.21     14.35 o 
   0  19   7      452.29      421.86     40.31 o 
   1  19   7       44.77       53.47     19.02 o 
   2  19   7      604.26      594.22     43.18 o 
   3  19   7        9.77       -2.51     13.04 o 
   4  19   7      643.04      685.36     47.13 o 
   5  19   7        3.94        3.11     14.23 o 
   6  19   7      157.93      230.13     34.93 o 
  -1  20   7      262.02      279.41     34.33 o 
   0  20   7       10.77        5.14     15.79 o 
   1  20   7      252.37      319.24     37.08 o 
   2  20   7        1.89      -11.60     11.60 o 
   3  20   7       62.71       94.37     25.24 o 
   4  20   7        6.71       14.95     15.31 o 
   5  20   7       30.98       26.31     19.14 o 
  -1  21   7       68.17       78.46     22.73 o 
   0  21   7      390.33      453.44     44.97 o 
   1  21   7        1.38      -13.99     13.99 o 
   2  21   7      296.40      241.49     34.21 o 
   3  21   7        0.30        5.98     15.55 o 
   4  21   7      402.18      372.10     41.86 o 
   1  22   7      119.49      121.88     27.63 o 
   2  22   7        0.30        7.06     15.07 o 
   3  22   7       21.39        9.69     15.79 o 
  -3 -21   8      394.48      403.84     31.29 o 
  -2 -21   8       28.24       22.48     12.73 o 
  -1 -21   8      596.40      664.00     34.87 o 
   0 -21   8       57.91       51.09     15.20 o 
   1 -21   8      202.58      223.53     24.52 o 
  -4 -20   8       34.50       22.82     13.10 o 
  -3 -20   8       26.81       22.28     12.15 o 
  -2 -20   8      241.57      200.36     22.50 o 
  -1 -20   8       19.30        3.22     11.17 o 
   0 -20   8      652.92      709.98     35.33 o 
   1 -20   8      143.87      151.09     20.42 o 
   2 -20   8      688.32      800.96     37.82 o 
  -5 -19   8      681.80      735.06     55.68 o 
  -4 -19   8      128.21      136.56     18.98 o 
  -3 -19   8      650.66      614.39     31.63 o 
  -2 -19   8       21.55       20.90     11.27 o 
  -1 -19   8      313.19      333.89     26.76 o 
   0 -19   8       30.39       30.49     12.26 o 
   1 -19   8      250.76      252.59     24.28 o 
   2 -19   8      260.54      258.31     24.39 o 
   3 -19   8       64.66       56.25     23.26 o 
  -6 -18   8       52.67       40.67     21.17 o 
  -5 -18   8      692.25      734.02     33.74 o 
  -4 -18   8      397.58      378.18     40.01 o 
  -3 -18   8      280.45      368.21     30.38 o 
  -2 -18   8     1205.34     1341.00     44.86 o 
  -1 -18   8       42.00       43.33     12.35 o 
   0 -18   8      523.34      503.99     54.24 o 
   1 -18   8        5.48        8.10      9.15 o 
   2 -18   8      911.66      897.58     36.53 o 
   3 -18   8        1.33       20.41     11.46 o 
   4 -18   8      243.00      240.74     20.26 o 
  -6 -17   8        9.03       14.95     16.75 o 
  -5 -17   8      706.35      788.75     33.70 o 
  -4 -17   8      129.52      153.19     19.26 o 
  -3 -17   8      647.14      653.78     34.09 o 
  -2 -17   8       47.21       43.88     12.39 o 
  -1 -17   8      360.42      365.91     26.09 o 
   0 -17   8       75.18       66.10     12.78 o 
   1 -17   8      142.64      116.50     40.73 o 
   2 -17   8        7.21       -7.74      7.79 o 
   3 -17   8       53.45       36.85     13.28 o 
   4 -17   8      374.46      377.79     23.79 o 
  -6 -16   8       41.28       33.85     19.26 o 
  -5 -16   8      344.67      355.16     25.75 o 
  -4 -16   8      838.23      855.55     33.64 o 
  -3 -16   8      981.45     1003.05     36.10 o 
  -2 -16   8     2226.77     2167.04     62.02 o 
  -1 -16   8      335.33      303.33     23.30 o 
   0 -16   8     2133.10     2038.43     52.61 o 
   1 -16   8       11.32       14.11      8.80 o 
   2 -16   8     1142.81     1119.39     38.21 o 
   3 -16   8      139.98      129.64     17.13 o 
   4 -16   8      667.63      728.77     27.46 o 
   5 -16   8        3.90      -10.27     11.57 o 
  -7 -15   8      103.92      159.08     30.74 o 
  -6 -15   8       79.30      115.78     25.60 o 
  -5 -15   8      736.93      765.40     30.94 o 
  -4 -15   8        1.10       -2.04      9.33 o 
  -3 -15   8      278.11      249.50     22.79 o 
  -2 -15   8      596.48      536.00     25.57 o 
  -1 -15   8      367.72      369.04     24.76 o 
   0 -15   8       91.73       97.02     14.21 o 
   1 -15   8      300.63      271.05     21.40 o 
   2 -15   8        0.14       -1.04      7.80 o 
   3 -15   8       53.39       74.53     13.10 o 
   4 -15   8      227.93      211.63     20.51 o 
   5 -15   8       15.33       24.77     13.08 o 
   6 -15   8      354.69      464.80     49.28 o 
  -7 -14   8      381.35      348.06     40.55 o 
  -6 -14   8       78.06      123.20     25.60 o 
  -5 -14   8      436.58      454.70     20.02 o 
  -4 -14   8      692.18      670.12     29.48 o 
  -3 -14   8      350.41      351.65     23.38 o 
  -2 -14   8     3707.87     3652.64     71.65 o 
  -1 -14   8      883.09      799.48     45.57 o 
   0 -14   8     2811.18     2723.65     76.25 o 
   1 -14   8        0.11       -6.89      8.01 o 
   2 -14   8     2426.36     2293.88     62.97 o 
   3 -14   8        5.94       -3.87      8.16 o 
   4 -14   8     1580.32     1545.75     46.58 o 
   5 -14   8        1.52       15.06     11.54 o 
   6 -14   8      174.77      182.76     32.53 o 
  -7 -13   8        0.29       -5.74     14.47 o 
  -6 -13   8      197.03      200.11     30.14 o 
  -5 -13   8      670.46      717.40     23.72 o 
  -4 -13   8      171.18      154.65     15.47 o 
  -3 -13   8      900.48      905.66     30.83 o 
  -2 -13   8      492.78      529.15     36.72 o 
  -1 -13   8     1615.87     1542.38     41.19 o 
   0 -13   8     3011.44     3014.25     61.84 o 
   1 -13   8      342.47      321.27     21.77 o 
   2 -13   8      192.69      165.16     16.70 o 
   3 -13   8       91.05       92.94     21.23 o 
   4 -13   8       46.82       56.29     10.62 o 
   5 -13   8       87.82       96.02     41.21 o 
   6 -13   8      516.27      656.05     49.64 o 
  -8 -12   8       49.78       55.38     15.17 o 
  -7 -12   8      420.06      460.17     29.39 o 
  -6 -12   8       90.57       87.67     21.77 o 
  -5 -12   8     1464.68     1449.38     32.93 o 
  -4 -12   8        6.17        8.91     13.22 o 
  -3 -12   8     1788.72     1748.08     68.54 o 
  -2 -12   8     2655.28     2534.53     53.20 o 
  -1 -12   8      168.90      160.29     15.48 o 
   0 -12   8     2177.63     2195.25     49.17 o 
   1 -12   8       14.93       15.44      8.45 o 
   2 -12   8     9981.18     9928.81    202.32 o 
   3 -12   8      192.52      235.81     18.77 o 
   4 -12   8      617.98      612.53     22.53 o 
   5 -12   8       53.96       63.83     19.86 o 
   6 -12   8      321.67      262.54     34.93 o 
   7 -12   8       12.75       57.41     23.32 o 
  -8 -11   8       30.73        7.65     12.01 o 
  -7 -11   8        7.62       22.23     11.71 o 
  -6 -11   8      589.17      605.69     34.51 o 
  -5 -11   8      200.91      191.34     13.85 o 
  -4 -11   8     1666.50     1693.14     40.37 o 
  -3 -11   8     2132.59     2111.41     46.25 o 
  -2 -11   8      782.18      801.99     27.11 o 
  -1 -11   8     3204.66     3181.87     60.09 o 
   0 -11   8     1082.34     1115.58     32.05 o 
   1 -11   8       38.21       53.82     10.14 o 
   2 -11   8      443.27      412.11     21.35 o 
   3 -11   8     1181.69     1194.99     37.86 o 
   4 -11   8      202.56      179.14     14.45 o 
   5 -11   8       63.98       61.06     12.62 o 
   6 -11   8      180.07      189.46     30.14 o 
   7 -11   8      132.13       93.41     24.52 o 
  -8 -10   8       63.54       66.99     23.14 o 
  -7 -10   8     1093.79     1111.97     41.69 o 
  -6 -10   8       26.35       11.54     10.83 o 
  -5 -10   8     2217.30     2263.48     35.57 o 
  -4 -10   8        8.31       14.45      7.13 o 
  -3 -10   8      675.14      662.78     23.92 o 
  -2 -10   8     4844.78     4912.39     78.98 o 
  -1 -10   8      448.67      429.53     19.11 o 
   0 -10   8     5868.55     6083.92     92.93 o 
   1 -10   8     1146.03     1117.22     31.37 o 
   2 -10   8     7668.23     7525.23    111.15 o 
   3 -10   8      768.10      770.81     28.05 o 
   4 -10   8      870.69      857.40     86.24 o 
   5 -10   8      179.75      158.80     17.35 o 
   6 -10   8     1400.09     1334.23     61.48 o 
   7 -10   8       67.72       72.36     22.37 o 
  -8  -9   8       54.97       43.40     14.04 o 
  -7  -9   8        1.13        9.57     11.20 o 
  -6  -9   8      887.97      821.35     33.43 o 
  -5  -9   8      161.77      160.49     21.11 o 
  -4  -9   8     4183.15     4256.91     60.50 o 
  -3  -9   8      782.35      779.16     24.35 o 
  -2  -9   8     2947.77     3035.80     72.42 o 
  -1  -9   8      534.00      596.75     13.12 o 
   0  -9   8      257.16      249.25     14.23 o 
   1  -9   8       11.47       13.55      5.96 o 
   2  -9   8       35.84       31.42     15.85 o 
   3  -9   8      259.22      265.07     22.31 o 
   4  -9   8      303.78      324.11     20.43 o 
   5  -9   8       79.71       77.10     12.99 o 
   6  -9   8       82.69      100.78     14.58 o 
   7  -9   8      507.92      472.69     39.35 o 
   8  -9   8      111.32      188.02     30.62 o 
  -8  -8   8        0.67        7.29     10.83 o 
  -7  -8   8     1959.23     1946.54     55.12 o 
  -6  -8   8      874.04      879.82     34.37 o 
  -5  -8   8      322.15      357.40     22.46 o 
  -4  -8   8      329.43      357.01     18.63 o 
  -3  -8   8     1657.21     1696.01     30.61 o 
  -2  -8   8     4065.34     4177.82     66.63 o 
  -1  -8   8      361.16      391.09     10.94 o 
   0  -8   8     3741.26     3614.56    134.26 o 
   1  -8   8       76.64       78.02      9.55 o 
   2  -8   8     4603.67     4756.90     58.43 o 
   3  -8   8     1434.80     1410.58     27.04 o 
   4  -8   8     6090.53     5805.96     74.89 o 
   5  -8   8      846.33      834.58     24.18 o 
   6  -8   8     1619.78     1669.85     38.85 o 
   7  -8   8       50.77       52.63     18.66 o 
   8  -8   8      133.33      156.81     27.75 o 
  -8  -7   8      166.15      183.05     21.38 o 
  -7  -7   8        0.59       12.05     10.61 o 
  -6  -7   8     2183.41     2080.80     53.46 o 
  -5  -7   8      545.00      530.39     36.54 o 
  -4  -7   8     2680.97     2689.29     35.90 o 
  -3  -7   8        1.87        3.11      5.47 o 
  -2  -7   8     7485.63     7344.83    100.93 o 
  -1  -7   8      125.58      152.67      7.96 o 
   0  -7   8      641.50      676.08     13.71 o 
   1  -7   8     1000.43      992.34     18.03 o 
   2  -7   8      579.45      623.72     18.65 o 
   3  -7   8       27.03       26.07     11.42 o 
   4  -7   8      320.77      367.89     15.89 o 
   5  -7   8       45.85       40.42      7.97 o 
   6  -7   8      452.41      436.98     21.04 o 
   7  -7   8      703.16      739.14     31.65 o 
   8  -7   8       55.81       37.68     13.30 o 
  -8  -6   8        0.20        4.50     10.76 o 
  -7  -6   8     2068.18     2003.06     54.84 o 
  -6  -6   8        7.59       30.61     10.64 o 
  -5  -6   8     2407.12     2417.33     54.72 o 
  -4  -6   8     4452.94     4499.24     50.41 o 
  -3  -6   8     1438.55     1434.60     22.92 o 
  -2  -6   8      273.07      250.43     10.56 o 
  -1  -6   8      327.31      388.58     11.37 o 
   0  -6   8     5250.57     5422.46     79.19 o 
   1  -6   8      135.68      165.67      9.13 o 
   2  -6   8     6028.24     6304.54     64.79 o 
   3  -6   8      262.01      278.87     14.03 o 
   4  -6   8    10677.67    10640.21    155.80 o 
   5  -6   8      413.93      401.26     16.46 o 
   6  -6   8      910.10      884.29     27.27 o 
   7  -6   8      159.26      162.26     18.18 o 
   8  -6   8      117.48       53.73     44.97 o 
  -8  -5   8      425.58      423.24     30.70 o 
  -7  -5   8        5.67        0.18      9.88 o 
  -6  -5   8      666.12      726.15     30.27 o 
  -5  -5   8        6.53        3.15      7.49 o 
  -4  -5   8     3415.94     3401.93     40.06 o 
  -3  -5   8        3.19        0.52      3.07 o 
  -2  -5   8     7363.47     7260.42     80.35 o 
  -1  -5   8     1135.93     1194.32     20.51 o 
   0  -5   8     6414.85     6253.64     77.27 o 
   1  -5   8      329.95      355.69      8.77 o 
   2  -5   8      231.01      221.51      9.27 o 
   3  -5   8      730.33      730.91     17.28 o 
   4  -5   8        4.69       14.60      5.98 o 
   5  -5   8      159.15      171.85     17.97 o 
   6  -5   8      779.07      757.15     22.58 o 
   7  -5   8      640.48      377.60     32.89 o 
   8  -5   8      108.81      121.76     27.51 o 
   9  -5   8       89.42      111.93     18.02 o 
  -8  -4   8        3.57        6.07     11.75 o 
  -7  -4   8     1049.31     1078.29     39.62 o 
  -6  -4   8      160.19      149.06     16.91 o 
  -5  -4   8     2315.60     2245.45     61.42 o 
  -4  -4   8     2073.74     2156.22     41.14 o 
  -3  -4   8     2898.93     2826.98     62.20 o 
  -2  -4   8      377.57      361.09     12.74 o 
  -1  -4   8      777.71      810.34     16.22 o 
   0  -4   8    20928.20    22353.96    215.10 o 
   1  -4   8       25.79       14.32      3.51 o 
   2  -4   8    18571.88    18274.14    181.71 o 
   3  -4   8     2105.09     2213.74     33.59 o 
   4  -4   8     2430.82     2406.48     32.72 o 
   5  -4   8       87.01       85.03      9.18 o 
   6  -4   8     1128.90     1014.99     81.98 o 
   7  -4   8      385.22      434.19     24.31 o 
   8  -4   8      340.56      345.23     25.97 o 
   9  -4   8      198.19      183.44     21.20 o 
  -8  -3   8      353.31      384.72     29.61 o 
  -7  -3   8      103.94       97.03     16.26 o 
  -6  -3   8      201.43      211.45     19.88 o 
  -5  -3   8      325.49      345.01     38.93 o 
  -4  -3   8     7166.57     7134.20    121.82 o 
  -3  -3   8     1303.98     1351.54     24.48 o 
  -2  -3   8     9173.37     9655.24    103.04 o 
  -1  -3   8      247.29      282.81      9.60 o 
   0  -3   8    11409.61    11393.48    265.47 o 
   1  -3   8      152.50      160.65     11.05 o 
   2  -3   8     1742.94     1848.54     28.10 o 
   3  -3   8     1746.25     1727.61     28.70 o 
   4  -3   8        0.38        2.17      3.78 o 
   5  -3   8      554.30      544.79     38.49 o 
   6  -3   8       77.23       92.44      9.98 o 
   7  -3   8      736.86      675.16     44.67 o 
   8  -3   8      162.38      162.30     18.39 o 
   9  -3   8      117.05      129.27     18.22 o 
  -8  -2   8       24.43        9.39     12.92 o 
  -7  -2   8      526.96      569.21     42.64 o 
  -6  -2   8      161.96      151.00     17.51 o 
  -5  -2   8     1186.95     1162.99     35.56 o 
  -4  -2   8       68.21       73.47     11.19 o 
  -3  -2   8     3496.73     3460.15     45.50 o 
  -2  -2   8    12723.18    12756.96    130.80 o 
  -1  -2   8      258.79      240.92     16.03 o 
   0  -2   8    13302.06    13615.52    166.26 o 
   1  -2   8       43.12      111.50      8.49 o 
   2  -2   8    15729.25    15589.63    192.81 o 
   3  -2   8      904.18      983.05     20.42 o 
   4  -2   8     1966.83     1955.98     39.87 o 
   5  -2   8      113.97      107.56      8.20 o 
   6  -2   8     1137.82     1141.89     32.42 o 
   7  -2   8       36.47       26.93     10.73 o 
   8  -2   8      587.07      589.81     28.68 o 
   9  -2   8      171.65      133.96     29.42 o 
  -8  -1   8      418.63      405.01     30.36 o 
  -7  -1   8      131.04      134.83     18.01 o 
  -6  -1   8     1578.33     1501.78     44.27 o 
  -5  -1   8      139.46      124.81     23.56 o 
  -4  -1   8     6969.76     6843.16    103.94 o 
  -3  -1   8     1764.57     1781.63     28.06 o 
  -2  -1   8    13747.98    13926.60    141.06 o 
  -1  -1   8      198.04      180.85     10.22 o 
   0  -1   8     8371.66     8389.54    214.16 o 
   1  -1   8      764.83      785.62     19.38 o 
   2  -1   8     5116.20     5049.64    100.95 o 
   3  -1   8     5837.47     5911.63     68.36 o 
   4  -1   8      247.12      260.59     11.39 o 
   5  -1   8      966.18      915.85     19.02 o 
   6  -1   8       25.18       23.54      5.86 o 
   7  -1   8      922.96      910.33     32.08 o 
   8  -1   8       80.48       76.56     27.93 o 
   9  -1   8      153.63      178.93     33.37 o 
  -8   0   8      247.22      257.07     25.16 o 
  -7   0   8      686.21      714.79     33.21 o 
  -6   0   8       49.38       40.90     12.72 o 
  -5   0   8      624.41      609.61     25.91 o 
  -4   0   8      273.97      283.82     19.11 o 
  -3   0   8      131.08      138.44      7.85 o 
  -2   0   8     7171.18     6996.57     79.77 o 
  -1   0   8      547.56      564.72     16.63 o 
   0   0   8     7527.52     7530.72    157.52 o 
   1   0   8     2044.57     2185.62     37.99 o 
   2   0   8     6022.48     6030.58     85.24 o 
   3   0   8       79.39      104.97      7.74 o 
   4   0   8     8437.81     8350.14     93.62 o 
   5   0   8       61.48       70.87      8.02 o 
   6   0   8      684.45      710.66     21.33 o 
   7   0   8       15.45       12.35      9.90 o 
   8   0   8      337.81      317.39     23.79 o 
   9   0   8      139.49      145.44     29.78 o 
  -8   1   8      242.36      231.70     24.85 o 
  -7   1   8      203.16      229.36     23.00 o 
  -6   1   8     3168.78     3079.24     67.79 o 
  -5   1   8        1.10       -5.77      7.99 o 
  -4   1   8     4263.06     4314.38     76.61 o 
  -3   1   8      211.01      208.08      8.78 o 
  -2   1   8    12943.53    13229.98    167.52 o 
  -1   1   8      219.32      254.48     11.16 o 
   0   1   8     7622.88     8069.55     83.65 o 
   1   1   8      936.68      998.30     23.63 o 
   2   1   8     9268.98     9196.21    122.58 o 
   3   1   8     4676.83     4701.27     55.94 o 
   4   1   8     2753.34     2831.10     40.57 o 
   5   1   8     3042.44     2964.34     44.71 o 
   6   1   8        0.04        8.15      5.85 o 
   7   1   8     1909.10     1904.09     46.93 o 
   8   1   8       52.62       47.84     20.93 o 
   9   1   8      258.66      260.63     36.72 o 
  -8   2   8      179.96      168.89     37.98 o 
  -7   2   8      457.32      458.60     60.76 o 
  -6   2   8      268.54      265.62     23.69 o 
  -5   2   8      164.06      174.87     17.85 o 
  -4   2   8        0.00       -3.59      6.72 o 
  -3   2   8      388.27      444.12     13.34 o 
  -2   2   8     2252.29     2616.07     46.08 o 
  -1   2   8     2430.84     2763.32     41.75 o 
   0   2   8    10197.85    10286.78    104.00 o 
   1   2   8      782.17      868.54     15.49 o 
   2   2   8     4913.95     4592.37     69.96 o 
   3   2   8      255.83      253.15      9.05 o 
   4   2   8    12290.53    12383.66    130.95 o 
   5   2   8      363.79      373.78     23.45 o 
   6   2   8      693.81      754.95     21.89 o 
   7   2   8       48.42       49.91      9.83 o 
   8   2   8       99.97      138.99     27.39 o 
   9   2   8       58.14       33.49     20.09 o 
  -8   3   8      124.87      120.51     19.66 o 
  -7   3   8      151.94      139.24     19.78 o 
  -6   3   8     2288.90     2287.63     57.84 o 
  -5   3   8       86.71       96.44     14.49 o 
  -4   3   8     5213.13     5203.87     86.04 o 
  -3   3   8        0.05       -2.82      6.22 o 
  -2   3   8     6610.25     6788.05     94.80 o 
  -1   3   8     1166.35     1401.54     23.36 o 
   0   3   8    14654.53    14714.30    144.83 o 
   1   3   8       12.49       14.74      8.32 o 
   2   3   8     3910.78     3972.92     63.52 o 
   3   3   8      847.04      855.09     15.64 o 
   4   3   8      922.20      883.87     19.07 o 
   5   3   8     7046.41     6910.39    110.09 o 
   6   3   8       19.41       16.27      6.94 o 
   7   3   8     1972.63     1827.13     80.80 o 
   8   3   8       22.17       30.62     17.46 o 
   9   3   8      324.96      354.88     42.46 o 
  -8   4   8       69.44       99.74     35.88 o 
  -7   4   8       78.67       86.00     16.31 o 
  -6   4   8      517.18      483.01     26.97 o 
  -5   4   8      263.72      273.28     42.64 o 
  -4   4   8       31.85       21.61      9.45 o 
  -3   4   8      223.30      230.85     17.22 o 
  -2   4   8      983.38     1017.15     36.24 o 
  -1   4   8      229.89      209.82      9.42 o 
   0   4   8     1295.10     1215.10     19.45 o 
   1   4   8     7050.50     7495.87     69.11 o 
   2   4   8     7104.94     7082.00    100.94 o 
   3   4   8      226.72      178.66     13.69 o 
   4   4   8     2763.25     2767.69     39.93 o 
   5   4   8     1266.15     1230.32     25.33 o 
   6   4   8     2533.21     2380.81     41.10 o 
   7   4   8       16.19        7.60      9.73 o 
   8   4   8        1.39       -2.51     15.67 o 
   9   4   8       48.00       71.88     22.25 o 
  -8   5   8      150.06      179.39     24.01 o 
  -7   5   8       25.12       26.94     26.55 o 
  -6   5   8      785.74      769.57     33.57 o 
  -5   5   8      543.33      514.98     26.26 o 
  -4   5   8     7373.51     7465.17    114.58 o 
  -3   5   8        1.77       -6.33      6.33 o 
  -2   5   8     8123.22     8272.49    158.48 o 
  -1   5   8       12.55        4.32      3.93 o 
   0   5   8     6095.81     5635.83     62.34 o 
   1   5   8      151.51      193.83      7.18 o 
   2   5   8     2143.39     2019.24     41.13 o 
   3   5   8     2566.34     2558.87     49.76 o 
   4   5   8      238.37      204.36     11.97 o 
   5   5   8     2106.21     2102.95     35.95 o 
   6   5   8      864.02      880.88     33.10 o 
   7   5   8     1235.66     1318.16     43.08 o 
   8   5   8       30.70       24.21     11.84 o 
   9   5   8      475.19      510.61     44.61 o 
  -7   6   8      148.19      168.02     21.83 o 
  -6   6   8      342.70      311.17     25.22 o 
  -5   6   8      679.38      606.31     28.53 o 
  -4   6   8      579.47      567.83     26.07 o 
  -3   6   8        4.84        1.74      7.23 o 
  -2   6   8      476.75      486.32     56.13 o 
  -1   6   8      683.65      745.17     17.54 o 
   0   6   8      179.51      190.46      8.56 o 
   1   6   8     6121.77     6295.43     70.14 o 
   2   6   8     8607.14     8544.94    216.61 o 
   3   6   8      718.30      665.90     47.66 o 
   4   6   8      317.28      302.14      9.56 o 
   5   6   8      222.30      255.74     19.66 o 
   6   6   8      671.63      701.12     29.94 o 
   7   6   8        9.08        4.34      9.43 o 
   8   6   8       37.40       40.31     23.44 o 
   9   6   8        5.40       22.96     19.14 o 
  -7   7   8       37.54       18.11     14.25 o 
  -6   7   8      482.01      519.44     29.49 o 
  -5   7   8      179.94      196.55     25.12 o 
  -4   7   8     3253.17     3209.40     65.59 o 
  -3   7   8      475.40      436.83     21.91 o 
  -2   7   8    12590.38    12692.75    136.48 o 
  -1   7   8      236.66      239.20     11.59 o 
   0   7   8     2845.01     2832.68     46.80 o 
   1   7   8      114.37       97.19      6.57 o 
   2   7   8     6080.48     5836.85     89.36 o 
   3   7   8     3094.00     3038.49     57.37 o 
   4   7   8       46.42       59.24     10.22 o 
   5   7   8      629.79      702.43     30.68 o 
   6   7   8      189.35      187.71     21.47 o 
   7   7   8     1102.25     1144.25     81.87 o 
   8   7   8       10.49        8.84     12.03 o 
   9   7   8      499.81      628.54     50.36 o 
  -7   8   8      157.36      239.58     35.28 o 
  -6   8   8      174.97      189.07     34.81 o 
  -5   8   8      164.80      186.87     21.23 o 
  -4   8   8     2075.95     2025.41     50.61 o 
  -3   8   8        0.49        6.02     10.94 o 
  -2   8   8      472.17      496.48     17.58 o 
  -1   8   8      961.21      969.67     38.16 o 
   0   8   8      442.88      444.73     16.25 o 
   1   8   8     2250.90     2272.10     33.03 o 
   2   8   8     2750.91     2888.18     54.62 o 
   3   8   8     1590.81     1492.03     37.24 o 
   4   8   8       12.57       17.94      9.39 o 
   5   8   8      301.22      311.74     35.28 o 
   6   8   8      506.35      506.99     25.83 o 
   7   8   8       66.77       83.76     15.30 o 
   8   8   8       57.77       48.60     14.79 o 
   9   8   8        3.59       -8.01     16.39 o 
  -7   9   8       95.18       74.88     24.16 o 
  -6   9   8      852.17      834.99     51.91 o 
  -5   9   8        6.04        0.12     11.12 o 
  -4   9   8      231.56      251.42     28.59 o 
  -3   9   8       39.11       39.87     10.05 o 
  -2   9   8     9355.65     9459.44    132.71 o 
  -1   9   8      640.10      627.99     21.85 o 
   0   9   8     3735.85     3795.60     60.54 o 
   1   9   8      738.79      740.27     17.17 o 
   2   9   8     4405.50     4156.47     51.41 o 
   3   9   8      713.60      687.40     25.05 o 
   4   9   8      624.13      605.33     43.12 o 
   5   9   8      744.22      766.16     37.26 o 
   6   9   8       29.86       20.96     10.13 o 
   7   9   8      908.25      888.20     36.09 o 
   8   9   8        0.01       -0.35     10.71 o 
   9   9   8      427.84      467.43     50.12 o 
  -6  10   8      572.49      564.91     44.02 o 
  -5  10   8        3.96        0.60     11.24 o 
  -4  10   8       44.29       56.10     16.27 o 
  -3  10   8        3.74        5.67      7.93 o 
  -2  10   8        2.31       -0.64     15.61 o 
  -1  10   8      108.89      113.26     12.47 o 
   0  10   8      288.35      307.62     28.11 o 
   1  10   8     1038.02     1078.68     22.26 o 
   2  10   8       17.86       10.08      7.43 o 
   3  10   8     3235.57     3219.78     77.09 o 
   4  10   8     1248.06     1190.37     44.31 o 
   5  10   8      874.42      874.57     57.83 o 
   6  10   8       98.88      138.90     26.91 o 
   7  10   8       86.96       92.99     17.28 o 
   8  10   8        0.20       -5.94     10.27 o 
   9  10   8        1.57        2.03     17.94 o 
  -6  11   8      474.51      428.08     44.97 o 
  -5  11   8        1.03       16.51     15.55 o 
  -4  11   8      643.75      689.81     29.47 o 
  -3  11   8        0.06       -6.14      6.14 o 
  -2  11   8     3311.92     3263.20     49.48 o 
  -1  11   8       10.36        3.04      7.58 o 
   0  11   8     3835.85     3775.00     71.59 o 
   1  11   8       73.54       76.99      8.21 o 
   2  11   8     2049.86     1930.41     44.53 o 
   3  11   8      304.75      282.33     19.85 o 
   4  11   8     2435.82     2415.27    151.48 o 
   5  11   8     1580.59     1521.44     43.47 o 
   6  11   8        2.85       -2.98      8.77 o 
   7  11   8      769.62      742.82     34.05 o 
   8  11   8        9.72       -0.86     10.23 o 
   9  11   8      213.97      216.55     38.99 o 
  -6  12   8      793.25      767.29     52.03 o 
  -5  12   8       17.14       16.63     16.75 o 
  -4  12   8       33.48       29.10     11.66 o 
  -3  12   8       12.65        4.02      8.10 o 
  -2  12   8        1.29       -1.35      5.62 o 
  -1  12   8      294.54      280.54     19.24 o 
   0  12   8      408.00      416.67     18.84 o 
   1  12   8      604.62      599.61     18.12 o 
   2  12   8      969.14      986.04     31.07 o 
   3  12   8     1533.49     1528.46     54.48 o 
   4  12   8      168.21      164.61     16.84 o 
   5  12   8     1063.07     1091.83     37.25 o 
   6  12   8        5.38        2.93     10.04 o 
   7  12   8       75.58       92.00     16.35 o 
   8  12   8       20.01       37.91     13.86 o 
  -5  13   8        0.63       -1.53     12.10 o 
  -4  13   8     1023.16      990.80     63.33 o 
  -3  13   8        0.40       -6.98      6.98 o 
  -2  13   8     1215.27     1149.36     27.73 o 
  -1  13   8      588.51      576.22     34.87 o 
   0  13   8     3778.88     3722.83     76.61 o 
   1  13   8      124.86      138.75     20.93 o 
   2  13   8     1407.02     1403.56     60.52 o 
   3  13   8     1188.23     1164.07     35.70 o 
   4  13   8      385.99      405.83     22.50 o 
   5  13   8      957.84      908.44     55.32 o 
   6  13   8       56.76       46.39     13.59 o 
   7  13   8      610.45      681.43     33.70 o 
   8  13   8        1.12       -8.26     10.88 o 
  -5  14   8        0.45       -6.83     11.54 o 
  -4  14   8      785.07      925.34     37.21 o 
  -3  14   8      145.14      135.61     20.81 o 
  -2  14   8      191.83      195.31     14.42 o 
  -1  14   8      298.72      334.82     21.71 o 
   0  14   8      199.54      203.39     16.30 o 
   1  14   8      652.03      662.03     36.96 o 
   2  14   8     1138.97     1128.20     35.10 o 
   3  14   8     1074.58     1118.83     53.47 o 
   4  14   8        0.86        4.04      8.22 o 
   5  14   8      583.24      576.11     28.25 o 
   6  14   8        0.65        2.44     11.12 o 
   7  14   8      157.56      137.85     19.66 o 
   8  14   8       19.83       14.94     13.58 o 
  -5  15   8        2.88       -3.24     11.78 o 
  -4  15   8      304.49      383.47     44.97 o 
  -3  15   8      106.45      108.42     25.66 o 
  -2  15   8     1362.55     1387.65     32.69 o 
  -1  15   8       33.44       11.85     11.02 o 
   0  15   8     1244.36     1261.47     64.29 o 
   1  15   8      171.00      152.14     22.85 o 
   2  15   8      972.15     1000.39     49.58 o 
   3  15   8      538.59      541.71     25.78 o 
   4  15   8       27.38       35.79     10.86 o 
   5  15   8      364.73      367.90     49.58 o 
   6  15   8      144.80      146.27     35.46 o 
   7  15   8      226.49      229.35     27.33 o 
   8  15   8       11.29       16.12     12.90 o 
  -4  16   8      882.02      925.15     38.78 o 
  -3  16   8      106.72       92.50     16.10 o 
  -2  16   8       37.07       28.83     13.28 o 
  -1  16   8      558.03      548.32     25.00 o 
   0  16   8       32.08       47.32     11.35 o 
   1  16   8      862.15      829.61     42.46 o 
   2  16   8        4.13       -0.46      8.82 o 
   3  16   8     1084.32     1140.04     36.62 o 
   4  16   8        7.74        1.54     17.76 o 
   5  16   8      346.10      355.13     32.23 o 
   6  16   8       35.93       36.38     12.64 o 
   7  16   8      251.10      258.62     32.17 o 
  -4  17   8      107.67       99.04     24.52 o 
  -3  17   8       95.65       97.94     16.75 o 
  -2  17   8      953.45      974.69     41.38 o 
  -1  17   8        6.18        5.49      9.75 o 
   0  17   8      246.12      256.82     21.13 o 
   1  17   8        0.07        1.14      8.29 o 
   2  17   8      335.40      319.12     31.70 o 
   3  17   8       51.10       48.41     12.08 o 
   4  17   8      136.35      160.23     18.27 o 
   5  17   8      192.58      219.72     37.86 o 
   6  17   8       29.93       18.34     12.23 o 
   7  17   8      111.42      128.45     37.08 o 
  -3  18   8       43.46       57.77     20.45 o 
  -1  18   8      460.51      432.98     35.40 o 
   0  18   8       47.57       46.94     11.88 o 
   1  18   8      651.04      638.38     45.09 o 
   2  18   8       91.22       93.44     14.84 o 
   3  18   8      880.41      944.63     35.05 o 
   4  18   8       15.58       16.90     11.29 o 
   5  18   8      383.18      411.97     28.76 o 
   6  18   8        3.47       11.83     11.17 o 
  -1  19   8       27.95       45.33     18.30 o 
   0  19   8      257.45      262.06     32.89 o 
   1  19   8       22.12        5.02     13.64 o 
   2  19   8      169.90      180.61     28.71 o 
   3  19   8        2.36       31.46     17.46 o 
   4  19   8       43.41       23.98     24.16 o 
   5  19   8       51.37       55.02     20.21 o 
   6  19   8        4.56        5.48     13.81 o 
  -1  20   8      211.38      212.07     30.50 o 
   0  20   8       38.11       37.20     18.78 o 
   1  20   8      286.11      337.54     39.35 o 
   2  20   8        3.93      -12.20     12.20 o 
   3  20   8      743.96      826.14     52.39 o 
   4  20   8       26.04       52.63     20.33 o 
   5  20   8      343.10      360.86     41.98 o 
   0  21   8      210.24      225.58     33.73 o 
   1  21   8       20.94       13.28     16.75 o 
   2  21   8       87.77      111.12     26.55 o 
   3  21   8        3.95      -14.95     14.95 o 
   4  21   8        4.47       -9.09     14.71 o 
  -2 -21   9        5.35        0.42     11.29 o 
  -1 -21   9      105.34      120.90     19.90 o 
   0 -21   9        1.46        2.40     11.51 o 
  -4 -20   9      304.75      303.09     26.71 o 
  -3 -20   9      162.65      154.54     20.93 o 
  -2 -20   9      705.05      766.20     40.85 o 
  -1 -20   9        6.94       -3.31      9.88 o 
   0 -20   9      428.15      405.79     30.35 o 
   1 -20   9      122.39       97.23     18.06 o 
   2 -20   9      172.42      182.65     22.50 o 
  -5 -19   9       41.51       56.38     15.13 o 
  -4 -19   9      497.40      533.68     48.62 o 
  -3 -19   9       71.73       80.02     16.05 o 
  -2 -19   9        3.38       10.22     10.52 o 
  -1 -19   9      527.10      527.67     64.77 o 
   0 -19   9       77.30      102.80     16.70 o 
   1 -19   9     1091.41     1159.18     43.41 o 
   2 -19   9        4.64       12.79     15.67 o 
   3 -19   9      529.86      606.88     32.28 o 
  -5 -18   9       50.10       50.28     14.12 o 
  -4 -18   9      558.69      584.69     30.59 o 
  -3 -18   9      203.96      209.69     22.15 o 
  -2 -18   9      751.25      780.30     52.81 o 
  -1 -18   9        9.38       -6.63      8.53 o 
   0 -18   9      206.27      236.19     22.86 o 
   1 -18   9       72.52       73.58     14.25 o 
   2 -18   9      181.70      209.50     22.04 o 
   3 -18   9      230.55      209.72     22.79 o 
   4 -18   9       54.40       66.86     15.90 o 
  -6 -17   9      893.63      933.31     58.85 o 
  -5 -17   9       87.99       97.05     16.26 o 
  -4 -17   9      675.93      686.54     42.52 o 
  -3 -17   9      947.19      918.14     36.16 o 
  -2 -17   9       64.89       71.88     14.08 o 
  -1 -17   9     1320.19     1313.49     42.90 o 
   0 -17   9       43.89       60.57     12.92 o 
   1 -17   9      539.44      592.19     29.22 o 
   2 -17   9        0.83       -5.92      8.36 o 
   3 -17   9      771.43      759.52     38.69 o 
   4 -17   9       16.25       12.75      9.88 o 
  -6 -16   9      397.79      479.03     47.60 o 
  -5 -16   9      135.84       93.66     17.58 o 
  -4 -16   9      695.34      688.23     39.83 o 
  -3 -16   9       72.30       99.12     15.19 o 
  -2 -16   9      442.53      396.65     24.78 o 
  -1 -16   9      195.43      191.97     19.05 o 
   0 -16   9      201.00      212.62     20.04 o 
   1 -16   9       57.85       41.98     11.25 o 
   2 -16   9      135.48      132.22     20.63 o 
   3 -16   9       72.57       53.55     22.25 o 
   4 -16   9       15.71       20.92     10.15 o 
   5 -16   9      335.01      326.25     27.98 o 
  -6 -15   9      773.21      762.74     51.43 o 
  -5 -15   9      206.71      213.69     16.95 o 
  -4 -15   9      413.31      363.80     24.61 o 
  -3 -15   9     2250.15     2155.81     53.24 o 
  -2 -15   9      907.69      942.69     33.95 o 
  -1 -15   9     2642.28     2435.72     57.37 o 
   0 -15   9      133.46      112.24     14.76 o 
   1 -15   9     1540.87     1538.27     44.48 o 
   2 -15   9       38.46       33.57     13.64 o 
   3 -15   9     1437.42     1503.58     53.47 o 
   4 -15   9       10.25       14.31     14.08 o 
   5 -15   9      727.18      786.04     36.60 o 
  -7 -14   9       18.93       -1.44     16.63 o 
  -6 -14   9      275.21      347.82     40.19 o 
  -5 -14   9      145.34      164.29     14.43 o 
  -4 -14   9      575.24      586.11     32.83 o 
  -3 -14   9       47.93       47.05     11.09 o 
  -2 -14   9       82.03       98.73     13.83 o 
  -1 -14   9     1279.47     1272.98     38.69 o 
   0 -14   9      610.63      587.16     26.50 o 
   1 -14   9      205.24      231.64     20.14 o 
   2 -14   9      189.98      211.32     18.94 o 
   3 -14   9       35.38       35.26     10.62 o 
   4 -14   9        0.43        9.57      8.91 o 
   5 -14   9      190.28      160.07     19.95 o 
   6 -14   9       40.47       67.58     25.48 o 
  -7 -13   9       61.48       75.71     24.52 o 
  -6 -13   9      335.67      248.19     34.81 o 
  -5 -13   9      172.06      200.96     15.15 o 
  -4 -13   9     1179.50     1242.89     37.04 o 
  -3 -13   9      488.87      538.32     24.30 o 
  -2 -13   9     1974.59     1948.63     74.52 o 
  -1 -13   9     5024.54     4813.99     84.49 o 
   0 -13   9      283.05      287.77     21.16 o 
   1 -13   9     7263.37     7107.81    112.67 o 
   2 -13   9        0.76        0.08      8.01 o 
   3 -13   9     2010.48     1968.10     54.66 o 
   4 -13   9       65.87       47.24     12.18 o 
   5 -13   9      434.41      505.48     27.52 o 
   6 -13   9       54.25       37.32     20.93 o 
  -7 -12   9       41.04       27.97     18.30 o 
  -6 -12   9       40.13       60.88     20.69 o 
  -5 -12   9      634.66      681.47     28.81 o 
  -4 -12   9      494.78      524.00     23.34 o 
  -3 -12   9      339.79      392.65     37.80 o 
  -2 -12   9     1750.05     1718.77     43.72 o 
  -1 -12   9     2139.00     2022.24     47.15 o 
   0 -12   9      934.01      951.72     31.35 o 
   1 -12   9     3941.36     3974.79    122.12 o 
   2 -12   9       49.74       65.65     12.13 o 
   3 -12   9      291.04      265.89     20.31 o 
   4 -12   9      361.68      339.78     21.30 o 
   5 -12   9      274.58      257.08     28.29 o 
   6 -12   9      116.91      183.60     31.82 o 
   7 -12   9      224.90      213.38     34.09 o 
  -8 -11   9      366.21      412.97     32.34 o 
  -7 -11   9       59.59       43.91     13.50 o 
  -6 -11   9      563.48      596.09     46.23 o 
  -5 -11   9        0.30       -5.74     13.04 o 
  -4 -11   9     2476.37     2444.61     51.08 o 
  -3 -11   9      879.51      885.54     48.20 o 
  -2 -11   9      364.29      377.89     19.28 o 
  -1 -11   9     5475.95     5675.08     90.81 o 
   0 -11   9      639.18      607.98     25.66 o 
   1 -11   9     4778.88     4685.68     80.14 o 
   2 -11   9       15.47       13.22      8.92 o 
   3 -11   9     2300.36     2191.59    117.52 o 
   4 -11   9        0.03       -9.33      9.33 o 
   5 -11   9     1593.90     1511.53     44.67 o 
   6 -11   9       84.87       86.60     22.73 o 
   7 -11   9      199.96      200.46     32.53 o 
  -8 -10   9       20.49       27.04     13.42 o 
  -7 -10   9      131.44      147.40     19.43 o 
  -6 -10   9        0.26        5.96     10.02 o 
  -5 -10   9     1580.17     1541.83     45.33 o 
  -4 -10   9      572.57      561.25     18.91 o 
  -3 -10   9     2957.37     2908.55     55.43 o 
  -2 -10   9     2987.56     2879.27     55.17 o 
  -1 -10   9      318.12      350.22     42.94 o 
   0 -10   9      151.39      149.60     13.79 o 
   1 -10   9     1269.50     1194.47     33.24 o 
   2 -10   9     1203.74     1214.13     38.81 o 
   3 -10   9       42.57       46.12     10.53 o 
   4 -10   9      320.72      328.68     27.51 o 
   5 -10   9        5.19        3.01      9.34 o 
   6 -10   9      310.41      317.21     23.57 o 
   7 -10   9      119.10      121.52     25.96 o 
  -8  -9   9      732.03      738.41     36.75 o 
  -7  -9   9        0.80        1.36     10.02 o 
  -6  -9   9     2070.45     2022.64     54.81 o 
  -5  -9   9      172.47      200.18     19.18 o 
  -4  -9   9      487.41      499.62     26.62 o 
  -3  -9   9      522.74      544.33     20.93 o 
  -2  -9   9      801.80      800.46     25.28 o 
  -1  -9   9     6059.13     6162.20     92.83 o 
   0  -9   9       14.54       12.26      6.34 o 
   1  -9   9     3677.57     3765.95     65.86 o 
   2  -9   9      506.16      456.84     20.47 o 
   3  -9   9     4855.75     4709.99     78.97 o 
   4  -9   9      636.05      642.06     35.52 o 
   5  -9   9     2387.50     2311.59     76.07 o 
   6  -9   9        2.57        4.14      8.99 o 
   7  -9   9      306.99      346.63     36.96 o 
   8  -9   9       18.96       18.06     16.63 o 
  -8  -8   9       92.50       85.29     17.42 o 
  -7  -8   9      273.24      305.28     25.92 o 
  -6  -8   9       32.75       30.44     12.32 o 
  -5  -8   9     3033.56     3009.63     83.55 o 
  -4  -8   9      103.10       98.70      8.34 o 
  -3  -8   9     4763.00     4840.07     75.00 o 
  -2  -8   9      338.90      308.28     15.39 o 
  -1  -8   9     2483.61     2527.08     35.38 o 
   0  -8   9      439.67      451.26     12.38 o 
   1  -8   9        8.28       10.42     11.59 o 
   2  -8   9       45.42       66.67      6.65 o 
   3  -8   9      716.89      731.14     23.02 o 
   4  -8   9      149.66      164.36     14.30 o 
   5  -8   9       24.83       32.14      8.33 o 
   6  -8   9      639.65      655.63     28.13 o 
   7  -8   9       90.21      111.59     22.49 o 
   8  -8   9      146.10      144.61     27.03 o 
  -8  -7   9      650.50      708.09     35.67 o 
  -7  -7   9       73.89       67.42     15.09 o 
  -6  -7   9     3068.66     3100.32     69.20 o 
  -5  -7   9        1.34        3.05      8.34 o 
  -4  -7   9     1892.84     1911.41     51.15 o 
  -3  -7   9     1310.17     1284.16     27.05 o 
  -2  -7   9      341.68      380.08     16.07 o 
  -1  -7   9     3961.91     3860.50     48.30 o 
   0  -7   9       64.65       68.53      9.25 o 
   1  -7   9     8163.04     8683.34     93.24 o 
   2  -7   9      571.28      611.61     15.49 o 
   3  -7   9     6093.15     6108.08     99.16 o 
   4  -7   9       20.16       20.98      7.11 o 
   5  -7   9     1824.66     1749.40     35.10 o 
   6  -7   9       78.72       60.69     10.36 o 
   7  -7   9      415.83      404.94     25.62 o 
   8  -7   9      151.77      152.38     25.84 o 
  -8  -6   9       42.36       67.73     16.24 o 
  -7  -6   9      702.56      724.34     33.53 o 
  -6  -6   9        0.42        4.63      9.14 o 
  -5  -6   9     3995.59     3785.69     74.04 o 
  -4  -6   9        2.01       -0.30      4.31 o 
  -3  -6   9     4919.68     4946.47     76.96 o 
  -2  -6   9        2.14        7.67      3.94 o 
  -1  -6   9     6950.74     6923.19     76.66 o 
   0  -6   9      138.47      137.68      7.79 o 
   1  -6   9     1202.06     1303.64     18.70 o 
   2  -6   9       18.17       18.02      4.12 o 
   3  -6   9      212.42      206.03     10.20 o 
   4  -6   9        4.42        9.37      6.23 o 
   5  -6   9      202.53      246.55     15.07 o 
   6  -6   9      741.50      741.75     23.55 o 
   7  -6   9      253.25      256.57     23.20 o 
   8  -6   9      305.96      274.81     23.76 o 
  -8  -5   9      556.24      560.79     31.84 o 
  -7  -5   9        3.71        5.89     10.04 o 
  -6  -5   9     1425.49     1395.40     43.29 o 
  -5  -5   9      542.67      522.40     24.95 o 
  -4  -5   9     3770.30     3739.33     52.68 o 
  -3  -5   9      823.07      821.14     21.67 o 
  -2  -5   9      225.07      215.48     20.06 o 
  -1  -5   9      200.53      304.35     20.82 o 
   0  -5   9     3032.53     3263.29     41.82 o 
   1  -5   9    12420.57    12815.26    130.37 o 
   2  -5   9     3230.04     3382.33     43.48 o 
   3  -5   9     8150.73     8044.18     90.22 o 
   4  -5   9      462.95      466.59     19.77 o 
   5  -5   9     2124.00     2052.71     61.83 o 
   6  -5   9      267.89      271.94     18.45 o 
   8  -5   9      279.82      286.85     24.18 o 
  -8  -4   9       14.32       11.50     12.53 o 
  -7  -4   9      618.81      621.28     30.70 o 
  -6  -4   9      101.93      116.59     24.82 o 
  -5  -4   9     1911.76     1915.70     48.08 o 
  -4  -4   9      195.13      189.61     10.95 o 
  -3  -4   9     5608.69     5648.44     68.99 o 
  -2  -4   9        9.70       15.11      5.28 o 
  -1  -4   9     9695.25     9613.05    123.27 o 
   0  -4   9      465.26      521.44     23.26 o 
   1  -4   9     8344.30     7995.23     85.86 o 
   2  -4   9      103.04      117.11     11.95 o 
   3  -4   9       38.50       41.29      5.96 o 
   4  -4   9      397.18      376.04     12.41 o 
   5  -4   9       31.30       25.54      5.99 o 
   6  -4   9      827.05      843.43     28.28 o 
   7  -4   9      472.00      526.13     26.33 o 
   8  -4   9      296.31      291.79     24.07 o 
   9  -4   9        0.13      -10.65     17.58 o 
  -8  -3   9      492.31      522.48     33.06 o 
  -7  -3   9       23.21       17.92     11.20 o 
  -6  -3   9     1320.53     1220.59     39.77 o 
  -5  -3   9       12.03        5.99     16.81 o 
  -4  -3   9     1875.36     1864.86     43.89 o 
  -3  -3   9     1639.38     1606.33     28.19 o 
  -2  -3   9     2561.82     2499.17     36.49 o 
  -1  -3   9     3217.15     3250.88     42.10 o 
   0  -3   9      535.43      609.85     17.61 o 
   1  -3   9     7336.66     7268.14     79.58 o 
   2  -3   9     9304.88     9404.86    101.08 o 
   3  -3   9     7628.30     7694.77     87.37 o 
   4  -3   9       88.14       87.44      7.43 o 
   5  -3   9     1880.18     1868.58     33.63 o 
   6  -3   9      327.36      329.84     16.46 o 
   7  -3   9      794.53      844.19     31.90 o 
   8  -3   9      197.67      226.50     21.24 o 
   9  -3   9      139.69      135.28     28.95 o 
  -8  -2   9      191.36      190.78     23.04 o 
  -7  -2   9      508.73      475.86     27.52 o 
  -6  -2   9       98.10       82.40     16.63 o 
  -5  -2   9      530.77      552.51     24.73 o 
  -4  -2   9      110.90      105.16     12.43 o 
  -3  -2   9    16237.11    16171.84    165.18 o 
  -2  -2   9      531.46      493.81     13.76 o 
  -1  -2   9    14454.92    14804.56    148.40 o 
   0  -2   9       43.43       47.25      9.39 o 
   1  -2   9     5527.34     5198.88     73.38 o 
   2  -2   9      277.15      249.31     12.36 o 
   3  -2   9      512.81      480.91     20.27 o 
   4  -2   9     1809.96     1874.81     31.63 o 
   5  -2   9      120.28      109.74      8.55 o 
   6  -2   9      831.86      851.25     20.36 o 
   7  -2   9      279.54      267.35     16.41 o 
   8  -2   9      333.34      356.40     25.45 o 
   9  -2   9        0.69       17.94     17.70 o 
  -8  -1   9      293.89      279.44     26.30 o 
  -7  -1   9      344.77      355.49     32.23 o 
  -6  -1   9      922.35      888.06     58.19 o 
  -5  -1   9      119.14       93.17     19.38 o 
  -4  -1   9      694.70      655.47     32.59 o 
  -3  -1   9      514.91      450.30     13.93 o 
  -2  -1   9     1011.81     1094.95     20.84 o 
  -1  -1   9    13952.41    13822.14    139.23 o 
   0  -1   9      455.72      479.02     15.82 o 
   1  -1   9     2564.11     2543.03    116.08 o 
   2  -1   9      193.38      160.75     15.67 o 
   3  -1   9    10647.82     9958.96    857.65 o 
   4  -1   9       98.01      113.49      9.00 o 
   5  -1   9      750.07      708.61     17.00 o 
   6  -1   9      136.98      138.58     10.10 o 
   7  -1   9      527.11      518.12     19.75 o 
   8  -1   9      109.62      110.28     25.72 o 
   9  -1   9      171.47      165.06     31.82 o 
  -8   0   9      440.89      452.80     32.98 o 
  -7   0   9      685.29      688.65     43.60 o 
  -6   0   9       64.19       55.21     13.79 o 
  -5   0   9     3067.97     3044.74     63.52 o 
  -4   0   9       25.32       20.42      8.37 o 
  -3   0   9    10943.94    11120.24    117.62 o 
  -2   0   9      550.62      494.53     13.32 o 
  -1   0   9    12495.56    12710.45    130.08 o 
   0   0   9     1506.98     1492.53     28.54 o 
   1   0   9     4476.36     4681.31     69.45 o 
   2   0   9     1373.82     1378.96     30.31 o 
   3   0   9     4768.01     4610.24     82.76 o 
   4   0   9     2017.33     1929.63     32.23 o 
   5   0   9      272.56      280.26     13.11 o 
   6   0   9      516.05      569.54     19.20 o 
   7   0   9       65.19       38.76      8.66 o 
   8   0   9      699.05      684.04     47.48 o 
   9   0   9       16.32       25.36     20.09 o 
  -8   1   9       98.98       92.33     22.37 o 
  -7   1   9      762.29      833.75     36.83 o 
  -6   1   9      652.26      670.84     37.14 o 
  -5   1   9       98.47       84.40     15.85 o 
  -4   1   9      281.97      251.26     18.25 o 
  -3   1   9        3.36        1.67      3.84 o 
  -2   1   9        6.01        9.08      3.65 o 
  -1   1   9     5881.88     5735.75     65.75 o 
   0   1   9     2150.62     2158.18     29.41 o 
   1   1   9     3496.12     3443.61     61.90 o 
   2   1   9      313.25      343.71     15.05 o 
   3   1   9     7393.04     7425.90     86.27 o 
   4   1   9      217.11      211.30     10.71 o 
   5   1   9     2021.48     1927.31     33.88 o 
   6   1   9      265.73      299.79     15.48 o 
   7   1   9      454.41      483.06     40.73 o 
   8   1   9       64.32       44.02     19.50 o 
   9   1   9       42.79       15.55     18.66 o 
  -8   2   9      255.94      292.07     36.78 o 
  -7   2   9      688.52      707.01     34.32 o 
  -6   2   9      255.13      235.04     22.03 o 
  -5   2   9     4844.19     4648.74     84.91 o 
  -4   2   9       27.44       20.74      9.34 o 
  -3   2   9     4103.86     4238.64     53.09 o 
  -2   2   9        2.46       -1.67     11.24 o 
  -1   2   9    13824.88    14447.11    146.30 o 
   0   2   9      495.16      509.39     12.00 o 
   1   2   9     6235.02     6317.13     70.33 o 
   2   2   9      860.84      826.08     23.88 o 
   3   2   9     6686.07     6650.17     88.34 o 
   4   2   9     3317.60     3371.41     68.68 o 
   5   2   9      567.60      562.76     17.03 o 
   6   2   9     2610.28     2677.21     61.32 o 
   7   2   9       27.14       23.95     16.03 o 
   8   2   9      762.96      729.13     50.12 o 
   9   2   9        4.53       -8.37     15.07 o 
  -8   3   9      126.45      117.24     19.75 o 
  -7   3   9      364.18      373.72     28.95 o 
  -6   3   9      103.34       75.97     14.41 o 
  -5   3   9      511.22      549.09     27.40 o 
  -4   3   9       47.95       44.73     10.76 o 
  -3   3   9        0.34        2.91      6.43 o 
  -2   3   9       34.43       20.27     21.41 o 
  -1   3   9      132.11      169.17     11.80 o 
   0   3   9     1133.75     1214.04     19.86 o 
   1   3   9     4795.61     4794.21     55.81 o 
   2   3   9        2.51        1.70      4.99 o 
   3   3   9     3318.71     3373.92     42.05 o 
   4   3   9      108.78      114.14      7.88 o 
   5   3   9     2415.11     2467.23     39.14 o 
   6   3   9      307.62      268.59     21.82 o 
   7   3   9      954.63      871.91     35.08 o 
   8   3   9        0.91        6.82     16.98 o 
   9   3   9        0.15       13.64     16.63 o 
  -8   4   9      143.35      131.79     25.84 o 
  -7   4   9      377.00      384.12     29.46 o 
  -6   4   9      269.65      249.01     22.58 o 
  -5   4   9     3570.30     3515.31     71.64 o 
  -4   4   9       39.88       46.98     15.49 o 
  -3   4   9     5192.53     5189.88     82.70 o 
  -2   4   9        0.03       -2.03      4.34 o 
  -1   4   9     6268.84     6199.29     70.93 o 
   0   4   9        4.47       -2.68      2.74 o 
   1   4   9    10339.33    10400.69     91.77 o 
   2   4   9     1966.73     2118.28     42.91 o 
   3   4   9     3665.87     3713.46     64.70 o 
   4   4   9     3320.78     3461.13     45.29 o 
   5   4   9      143.84      144.44     15.50 o 
   6   4   9     3841.78     3736.36     74.99 o 
   7   4   9      258.38      275.20     24.11 o 
   8   4   9      487.61      472.13     29.49 o 
   9   4   9       17.80       23.32     19.26 o 
  -7   5   9       67.25       70.11     16.38 o 
  -6   5   9       11.24        5.48      9.86 o 
  -5   5   9     1334.22     1312.14     41.09 o 
  -4   5   9      310.32      315.58     21.87 o 
  -3   5   9      131.54      136.82     14.00 o 
  -2   5   9      188.06      194.28     11.90 o 
  -1   5   9     3325.08     3722.76     48.18 o 
   0   5   9     2365.86     2509.82     33.40 o 
   1   5   9     8658.79     9152.92    114.32 o 
   2   5   9     3035.36     3069.88     55.78 o 
   3   5   9     3933.66     3750.71     65.96 o 
   4   5   9     1089.56     1071.72     40.49 o 
   5   5   9     1113.79     1162.48     35.81 o 
   6   5   9       53.66       67.54     13.67 o 
   7   5   9      160.71      186.84     20.57 o 
   8   5   9        0.01       -0.61     10.26 o 
   9   5   9        0.03       -4.43     16.15 o 
  -7   6   9      327.74      325.64     28.86 o 
  -6   6   9      117.16      108.82     17.37 o 
  -5   6   9     1265.09     1190.92     40.04 o 
  -4   6   9       27.23       16.06     10.92 o 
  -3   6   9     7306.71     7394.33    110.27 o 
  -2   6   9       20.54        9.10      5.92 o 
  -1   6   9     5600.64     5609.45     66.89 o 
   0   6   9      113.11      118.75      7.51 o 
   1   6   9     8098.59     8115.83     88.08 o 
   2   6   9      382.76      317.66     26.37 o 
   3   6   9     1759.03     1766.03     40.94 o 
   4   6   9      872.34      785.07     54.12 o 
   5   6   9       60.77       34.10     10.27 o 
   6   6   9     2855.51     2737.49     62.40 o 
   7   6   9      311.67      300.53     24.96 o 
   8   6   9      594.72      590.07     57.59 o 
   9   6   9       41.61       33.49     21.65 o 
  -7   7   9      194.81      195.41     35.40 o 
  -6   7   9       68.37       83.69     21.59 o 
  -5   7   9      412.30      496.02     27.23 o 
  -4   7   9       92.78       70.99     19.02 o 
  -3   7   9     2914.41     2773.34    141.74 o 
  -2   7   9        2.71        7.94      6.16 o 
  -1   7   9      755.83      743.22     18.75 o 
   0   7   9     2736.33     2799.74     47.27 o 
   1   7   9      587.38      616.33     14.10 o 
   2   7   9     7293.43     7174.08    106.97 o 
   3   7   9      705.28      733.56     26.00 o 
   4   7   9      377.29      391.32     20.10 o 
   5   7   9      340.30      337.82     21.71 o 
   6   7   9       83.81      111.32     19.86 o 
   7   7   9      133.48      143.40     18.63 o 
   8   7   9        5.59        6.09     11.19 o 
   9   7   9        0.60      -16.51     16.51 o 
  -7   8   9      215.42      196.67     25.12 o 
  -6   8   9       43.66       28.19     13.70 o 
  -5   8   9      471.35      470.63     29.12 o 
  -4   8   9      139.52      116.37     17.46 o 
  -3   8   9     6617.63     6613.67     85.40 o 
  -2   8   9      369.67      367.07     21.88 o 
  -1   8   9     6632.53     6481.60    168.29 o 
   0   8   9       73.09       72.48      8.43 o 
   1   8   9     1695.21     1788.55     37.88 o 
   2   8   9       79.14       63.46     10.35 o 
   3   8   9      956.45      915.51     35.40 o 
   4   8   9      517.95      526.69     23.68 o 
   5   8   9      296.04      288.70     21.51 o 
   6   8   9      988.52      949.21     35.15 o 
   7   8   9       80.52      124.06     17.76 o 
   8   8   9      781.07      764.55     36.24 o 
   9   8   9        3.61        8.97     20.33 o 
  -7   9   9      749.72      745.88     54.54 o 
  -6   9   9      101.80      135.88     26.91 o 
  -5   9   9      137.70      163.98     26.31 o 
  -4   9   9        0.22       -5.26      9.57 o 
  -3   9   9      459.54      513.70     69.73 o 
  -2   9   9      306.66      294.33     22.31 o 
  -1   9   9       31.39       22.91      7.73 o 
   0   9   9     1454.29     1505.69     47.48 o 
   1   9   9        1.01       -0.68      3.95 o 
   2   9   9     2394.53     2340.88     49.64 o 
   3   9   9       99.23      118.49     32.41 o 
   4   9   9      950.10      958.28     32.14 o 
   5   9   9      909.84      919.61     32.89 o 
   6   9   9      427.68      409.42     30.02 o 
   7   9   9       47.48       44.83     20.39 o 
   8   9   9       22.99        9.69     11.87 o 
   9   9   9        2.00       -3.59     11.62 o 
  -6  10   9       34.24       27.99     18.66 o 
  -5  10   9      732.71      697.80     44.73 o 
  -4  10   9        5.82        4.31     11.36 o 
  -3  10   9     2666.39     2540.86     55.88 o 
  -2  10   9       35.43       22.21      9.21 o 
  -1  10   9     2991.71     2992.10    117.40 o 
   0  10   9      674.98      672.14     22.67 o 
   1  10   9     2377.00     2477.38     37.72 o 
   2  10   9      155.08      192.68     16.68 o 
   3  10   9     1595.51     1498.71     39.48 o 
   4  10   9      201.88      200.68     23.26 o 
   5  10   9      507.09      575.97     27.19 o 
   6  10   9      594.84      651.78     29.97 o 
   7  10   9        0.90       -4.09      9.70 o 
   8  10   9      482.26      510.73     32.94 o 
   9  10   9        0.08       -5.80     11.65 o 
  -6  11   9        1.07       -5.62     15.67 o 
  -5  11   9      446.45      498.05     40.19 o 
  -4  11   9        0.08       -6.49      8.55 o 
  -3  11   9       38.60       48.23     11.22 o 
  -2  11   9      495.74      427.71     21.27 o 
  -1  11   9      383.55      375.15     18.97 o 
   0  11   9      876.17      955.05     27.44 o 
   1  11   9      588.72      593.83     36.30 o 
   2  11   9     1532.32     1467.89     52.27 o 
   3  11   9        1.34       -3.97     10.65 o 
   4  11   9     1362.23     1327.45     39.19 o 
   5  11   9      241.61      253.58     21.27 o 
   6  11   9      545.83      519.68     28.65 o 
   7  11   9        7.54       18.42     13.75 o 
   8  11   9       17.86       30.47     13.42 o 
   9  11   9        4.63       27.70     14.41 o 
  -6  12   9       34.78       53.82     21.29 o 
  -5  12   9      461.73      433.24     36.60 o 
  -4  12   9        0.32        2.62      9.25 o 
  -3  12   9      933.04      889.11     32.81 o 
  -2  12   9      162.19      165.76     12.61 o 
  -1  12   9     1743.28     1630.27     39.77 o 
   0  12   9      262.19      253.65     16.80 o 
   1  12   9     4415.09     4203.05    104.78 o 
   2  12   9      428.72      411.17     52.33 o 
   3  12   9     1011.28      947.22     32.21 o 
   4  12   9      273.97      237.43     19.86 o 
   5  12   9      182.60      152.36     18.09 o 
   6  12   9      763.24      804.96     33.86 o 
   7  12   9        3.48       -7.61     11.48 o 
   8  12   9      249.14      224.50     24.77 o 
  -5  13   9     1049.43     1103.79     74.99 o 
  -4  13   9       31.16       25.47     11.84 o 
  -3  13   9       76.64       72.32     13.36 o 
  -2  13   9       79.40       72.43      9.36 o 
  -1  13   9      136.49      151.26     15.16 o 
   0  13   9       27.76       45.45     15.43 o 
   1  13   9        8.95       25.12     14.11 o 
   2  13   9     2036.35     2016.46     82.35 o 
   3  13   9       23.95       26.20     10.57 o 
   4  13   9     1479.01     1435.31     80.26 o 
   5  13   9       62.93       48.37     14.53 o 
   6  13   9      327.37      382.43     28.04 o 
   7  13   9       17.29       26.89     12.30 o 
   8  13   9       37.52       37.04     14.25 o 
  -5  14   9       47.49       80.51     41.09 o 
  -4  14   9       28.24       57.97     14.99 o 
  -3  14   9      976.53      957.51     35.52 o 
  -2  14   9       91.77       82.59     10.42 o 
  -1  14   9      763.44      785.41     23.31 o 
   0  14   9      312.69      301.29     29.90 o 
   1  14   9     2948.41     2743.22     81.21 o 
   2  14   9      450.19      425.35     25.06 o 
   3  14   9      118.41      133.80     15.98 o 
   4  14   9      225.70      232.41     20.47 o 
   5  14   9      129.37      146.00     23.44 o 
   6  14   9      700.42      678.56     52.33 o 
   7  14   9        6.38        3.53     11.54 o 
   8  14   9      130.18      112.53     24.94 o 
  -4  15   9       15.32       12.44     11.65 o 
  -3  15   9      840.07      864.23     34.97 o 
  -2  15   9      135.97      159.57     13.85 o 
  -1  15   9       26.77       24.48      9.24 o 
   0  15   9      270.45      339.93     32.89 o 
   1  15   9       33.20       18.78     14.11 o 
   2  15   9     1365.00     1389.53     43.90 o 
   3  15   9      174.82      177.32     18.23 o 
   4  15   9      398.61      422.02     45.45 o 
   5  15   9        7.27       12.49     12.44 o 
   6  15   9      444.64      474.83     27.60 o 
   7  15   9       18.12       42.60     14.29 o 
   8  15   9       99.18      114.85     19.95 o 
  -4  16   9       25.40       20.00     15.07 o 
  -3  16   9      356.86      383.12     41.38 o 
  -2  16   9      109.87      116.50     23.68 o 
  -1  16   9      629.83      591.46     39.11 o 
   0  16   9        0.83        4.95     11.00 o 
   1  16   9      829.51      782.24     42.34 o 
   2  16   9        7.47        3.12     11.00 o 
   3  16   9       84.10       84.13     14.35 o 
   4  16   9      362.04      398.80     25.49 o 
   5  16   9      183.02      182.75     26.49 o 
   6  16   9      194.09      197.49     46.17 o 
   7  16   9        2.91        7.35     11.26 o 
  -3  17   9      670.28      691.02     32.70 o 
  -2  17   9      297.11      304.05     35.28 o 
  -1  17   9       70.94       87.08     20.09 o 
   0  17   9      456.76      409.05     23.80 o 
   1  17   9        0.16       11.36     13.04 o 
   2  17   9      788.25      772.79     43.42 o 
   3  17   9        5.29       13.31      9.88 o 
   4  17   9      259.06      311.48     24.56 o 
   5  17   9        0.17        1.83     10.35 o 
   6  17   9      344.66      378.24     29.12 o 
   7  17   9        6.90       10.71     12.73 o 
  -1  18   9      245.47      250.46     31.46 o 
   0  18   9        0.34       -7.95      8.12 o 
   1  18   9      105.96       98.50     15.97 o 
   2  18   9       24.43       13.04     14.23 o 
   3  18   9      293.23      290.58     34.45 o 
   4  18   9      110.04      108.04     17.16 o 
   5  18   9       75.70       89.22     16.24 o 
   6  18   9       53.90       44.84     17.16 o 
  -1  19   9      184.24      147.84     26.07 o 
   0  19   9      294.58      296.15     35.40 o 
   1  19   9       38.83       37.92     18.66 o 
   2  19   9      395.23      410.04     27.94 o 
   3  19   9       19.02       26.38     10.00 o 
   4  19   9      643.99      702.86     32.60 o 
   5  19   9        0.38       -4.12     11.14 o 
   6  19   9      231.29      247.83     25.06 o 
  -1  20   9       41.84       34.81     19.02 o 
   0  20   9       26.94       27.99     18.54 o 
   1  20   9      159.67      133.24     26.55 o 
   2  20   9       11.98        1.67     16.03 o 
   3  20   9       50.05       40.19     19.02 o 
   4  20   9        6.25       17.58     17.10 o 
   5  20   9       17.06       52.99     21.77 o 
   1  21   9        9.62       39.23     19.50 o 
   2  21   9      379.57      453.44     46.29 o 
   3  21   9       12.97        7.30     16.15 o 
  -1 -21  10      703.67      757.35     37.72 o 
  -3 -20  10      160.02      147.95     20.82 o 
  -2 -20  10       87.14       68.60     16.54 o 
  -1 -20  10       38.38       71.49     15.77 o 
   0 -20  10      420.46      378.98     29.92 o 
   1 -20  10       26.86       39.46     14.68 o 
  -4 -19  10      146.85      163.40     20.63 o 
  -3 -19  10      470.38      407.03     30.02 o 
  -2 -19  10       96.97      113.37     22.49 o 
  -1 -19  10      846.94      891.56     38.55 o 
   0 -19  10        2.89       -8.70      8.70 o 
   1 -19  10      260.91      257.23     24.90 o 
   2 -19  10      194.80      178.81     21.34 o 
   3 -19  10       42.73       35.88     21.05 o 
  -5 -18  10      479.41      505.73     30.82 o 
  -4 -18  10        2.29        8.27     10.97 o 
  -3 -18  10      374.21      408.10     29.47 o 
  -2 -18  10      432.85      461.09     34.99 o 
  -1 -18  10       28.55       23.45     11.54 o 
   0 -18  10      990.64      972.87     38.32 o 
   1 -18  10       26.41       13.14     10.94 o 
   2 -18  10      980.93     1031.79    104.90 o 
   3 -18  10        5.36        0.87     10.66 o 
  -5 -17  10      294.45      320.56     25.54 o 
  -4 -17  10      204.61      202.90     25.72 o 
  -3 -17  10      641.00      600.51     29.60 o 
  -2 -17  10      457.62      471.91     30.98 o 
  -1 -17  10      471.21      512.62     28.04 o 
   0 -17  10        0.11       -8.11      8.11 o 
   1 -17  10      153.44      151.80     18.76 o 
   2 -17  10      146.10      155.02     19.32 o 
   3 -17  10      151.88      158.46     35.11 o 
   4 -17  10      200.53      221.61     19.72 o 
  -6 -16  10       10.85       19.38     18.30 o 
  -5 -16  10      772.59      805.22     28.43 o 
  -4 -16  10      341.28      347.89     42.76 o 
  -3 -16  10      292.65      260.95     22.28 o 
  -2 -16  10     1570.32     1661.55     47.94 o 
  -1 -16  10       15.71       -0.72      8.28 o 
   0 -16  10      892.15      835.67     63.69 o 
   1 -16  10        5.66        3.15      8.15 o 
   2 -16  10      639.84      558.53     28.21 o 
   3 -16  10       22.35       20.03     11.40 o 
   4 -16  10     1194.95     1210.25     43.18 o 
   5 -16  10        2.81       -1.31     17.34 o 
  -6 -15  10      201.94      201.66     32.89 o 
  -5 -15  10      313.44      321.23     25.73 o 
  -4 -15  10      210.42      212.54     20.51 o 
  -3 -15  10      364.86      384.70     44.08 o 
  -2 -15  10      278.42      270.95     21.82 o 
  -1 -15  10      252.09      220.15     21.05 o 
   0 -15  10       59.20       67.11     12.69 o 
   1 -15  10      173.88      163.70     17.68 o 
   2 -15  10       22.54       21.44     10.59 o 
   3 -15  10      100.24      116.08     16.37 o 
   4 -15  10       57.21       31.88     11.84 o 
   5 -15  10        1.34       12.46     13.84 o 
  -7 -14  10      643.50      703.42     52.87 o 
  -6 -14  10        8.29        2.99     15.55 o 
  -5 -14  10      827.82      908.48     43.78 o 
  -4 -14  10     1007.99     1029.03     35.39 o 
  -3 -14  10      776.99      766.66     30.31 o 
  -2 -14  10     1607.93     1694.94     59.98 o 
  -1 -14  10     1269.56     1286.99     50.89 o 
   0 -14  10     1883.54     1845.49     48.20 o 
   1 -14  10       25.55       14.05      8.81 o 
   2 -14  10     2306.62     2211.04     54.69 o 
   3 -14  10      172.88      143.79     17.13 o 
   4 -14  10     1229.66     1230.03     40.38 o 
   5 -14  10        5.30       21.21     13.23 o 
   6 -14  10      595.80      621.96     49.88 o 
  -7 -13  10       25.85       38.27     20.09 o 
  -6 -13  10      160.48      193.41     32.06 o 
  -5 -13  10      190.15      235.51     32.29 o 
  -4 -13  10      318.78      332.08     39.89 o 
  -3 -13  10      259.31      257.73     23.02 o 
  -2 -13  10      114.65      139.21     15.24 o 
  -1 -13  10      475.45      477.68     23.43 o 
   0 -13  10     3521.30     3516.05     69.53 o 
   1 -13  10      411.58      401.17     40.73 o 
   2 -13  10      110.82      120.36     15.23 o 
   3 -13  10      108.61      101.96     14.34 o 
   4 -13  10      132.03      138.63     23.32 o 
   5 -13  10       63.62       58.59     14.54 o 
   6 -13  10      226.84      318.04     39.59 o 
  -7 -12  10      471.08      495.81     34.03 o 
  -6 -12  10       84.66      107.77     25.24 o 
  -5 -12  10      855.04      938.57     52.99 o 
  -4 -12  10      214.48      238.55     18.63 o 
  -3 -12  10     1381.98     1432.40     38.86 o 
  -2 -12  10     2765.01     2596.61    100.95 o 
  -1 -12  10      574.09      609.05     25.15 o 
   0 -12  10     6394.18     6493.53    103.97 o 
   1 -12  10      453.66      487.04     29.66 o 
   2 -12  10     3603.05     3465.55     68.48 o 
   3 -12  10       11.44       24.22      9.55 o 
   4 -12  10      987.65     1001.48     50.12 o 
   5 -12  10        0.04       -2.20      9.96 o 
   6 -12  10      682.62      658.80     48.80 o 
  -7 -11  10       22.72       15.88     11.70 o 
  -6 -11  10      243.95      217.77     22.04 o 
  -5 -11  10       79.41       97.24     22.49 o 
  -4 -11  10      633.62      619.02     24.60 o 
  -3 -11  10     1427.86     1294.79     38.27 o 
  -2 -11  10     2592.90     2505.61     56.46 o 
  -1 -11  10      910.86      996.06     31.15 o 
   0 -11  10     3327.95     3347.72     64.20 o 
   1 -11  10       11.83       26.53      9.11 o 
   2 -11  10      842.34      822.54     29.84 o 
   3 -11  10      656.58      622.68     31.64 o 
   4 -11  10      268.28      242.09     28.47 o 
   5 -11  10      190.34      200.25     20.05 o 
   6 -11  10      117.05      127.13     17.34 o 
   7 -11  10       75.11       86.12     23.68 o 
  -7 -10  10      622.69      578.83     31.50 o 
  -6 -10  10        0.08      -12.50     12.50 o 
  -5 -10  10     1121.70     1053.69     38.14 o 
  -4 -10  10       11.16       16.73      6.75 o 
  -3 -10  10     2463.41     2439.25     50.23 o 
  -2 -10  10     2511.79     2613.45     74.10 o 
  -1 -10  10      403.26      405.79     19.49 o 
   0 -10  10     6578.28     6529.72    100.50 o 
   1 -10  10      383.32      345.84     19.41 o 
   2 -10  10     5841.98     5864.69     94.54 o 
   3 -10  10       65.70       52.11     11.06 o 
   4 -10  10     2669.59     2421.12     77.87 o 
   5 -10  10       37.78       51.40     12.40 o 
   6 -10  10      365.76      363.85     26.43 o 
   7 -10  10        0.16       16.75     17.70 o 
  -8  -9  10       19.55       30.10     13.84 o 
  -7  -9  10      112.75      101.71     17.58 o 
  -6  -9  10      679.23      689.22     32.26 o 
  -5  -9  10      200.53      206.09     22.49 o 
  -4  -9  10     1938.05     1939.70     31.98 o 
  -3  -9  10      234.82      252.29     17.13 o 
  -2  -9  10     4046.31     4026.42     68.58 o 
  -1  -9  10     1995.30     2026.47     43.64 o 
   0  -9  10      258.99      245.18     17.12 o 
   1  -9  10       18.22       16.65      7.29 o 
   2  -9  10     2531.68     2392.21     79.72 o 
   3  -9  10     2253.34     2254.98     71.65 o 
   4  -9  10       61.02       55.50     16.15 o 
   5  -9  10      597.96      579.83     27.01 o 
   6  -9  10       60.61       55.99     12.69 o 
   7  -9  10      101.23       92.70     23.32 o 
  -8  -8  10        5.06        0.72     11.88 o 
  -7  -8  10      844.09      854.46     49.58 o 
  -6  -8  10        7.82        1.25     17.52 o 
  -5  -8  10     1514.87     1523.05     48.98 o 
  -4  -8  10      111.21      126.42     23.58 o 
  -3  -8  10     2105.07     2024.19     79.42 o 
  -2  -8  10     2136.79     2130.28     43.80 o 
  -1  -8  10      224.71      199.59     10.02 o 
   0  -8  10    10170.46    10454.99    141.81 o 
   1  -8  10      197.52      231.48     16.32 o 
   2  -8  10     7021.11     7098.05    147.48 o 
   3  -8  10        1.10       -4.90      9.81 o 
   4  -8  10     1781.43     1644.86     58.73 o 
   5  -8  10       59.15       46.54     12.23 o 
   6  -8  10      882.50      837.70     31.66 o 
   7  -8  10       41.38       43.78     16.98 o 
   8  -8  10      280.13      246.51     33.73 o 
  -8  -7  10       34.69       31.70     13.12 o 
  -7  -7  10      104.95      104.35     19.50 o 
  -6  -7  10     1223.82     1248.92     42.63 o 
  -5  -7  10      207.32      208.26     19.19 o 
  -4  -7  10     4003.26     3992.74     80.14 o 
  -3  -7  10       19.98       18.88      5.49 o 
  -2  -7  10     4513.72     4413.31     93.71 o 
  -1  -7  10      490.65      491.70     24.98 o 
   0  -7  10     2424.53     2633.88     39.86 o 
   1  -7  10       41.71       41.83      5.27 o 
   2  -7  10      284.44      290.69     10.48 o 
   3  -7  10      300.18      284.40     11.70 o 
   4  -7  10     1388.07     1403.74     35.74 o 
   5  -7  10      723.61      752.35     23.11 o 
   6  -7  10       43.04       54.89      9.99 o 
   7  -7  10      561.46      601.87     40.55 o 
   8  -7  10        5.76        2.39     14.35 o 
  -8  -6  10        0.35       -9.86     10.32 o 
  -7  -6  10     1088.53     1108.30     47.25 o 
  -6  -6  10        5.51       21.64     11.12 o 
  -5  -6  10      868.51      823.50     31.96 o 
  -4  -6  10     2544.23     2529.14     34.91 o 
  -3  -6  10      367.41      364.45     12.06 o 
  -2  -6  10       47.23       59.53      8.02 o 
  -1  -6  10      456.63      483.82     13.68 o 
   0  -6  10     4313.94     4428.27     54.25 o 
   1  -6  10     1343.67     1455.97     23.17 o 
   2  -6  10     4524.88     4376.80     53.63 o 
   3  -6  10      428.49      431.02     24.04 o 
   4  -6  10     3319.26     3379.10     66.20 o 
   5  -6  10      140.73      156.45     13.95 o 
   6  -6  10     2062.15     2082.65     40.75 o 
   7  -6  10      110.68      126.25     16.79 o 
   8  -6  10       81.00       74.81     15.02 o 
  -8  -5  10      207.15      228.84     32.17 o 
  -7  -5  10       19.92        1.74     10.73 o 
  -6  -5  10     1485.66     1457.39     45.16 o 
  -5  -5  10        0.53       -7.36      7.36 o 
  -4  -5  10     7028.10     7055.56     86.00 o 
  -3  -5  10       59.71       48.08      8.15 o 
  -2  -5  10     4137.26     4297.04     68.40 o 
  -1  -5  10      152.97      150.25     17.28 o 
   0  -5  10     7642.08     7640.97    102.18 o 
   1  -5  10       72.56       68.79      6.12 o 
   2  -5  10      488.07      504.29     18.43 o 
   3  -5  10       41.43       36.22      6.06 o 
   4  -5  10      516.90      517.90     23.50 o 
   5  -5  10     1047.51     1061.99     26.27 o 
   6  -5  10      109.63      132.06     12.90 o 
   7  -5  10      696.47      678.36     39.23 o 
   8  -5  10        1.11       -0.91      8.38 o 
  -8  -4  10       19.73       43.50     16.63 o 
  -7  -4  10      718.53      696.46     33.00 o 
  -6  -4  10       85.89       69.31     20.39 o 
  -5  -4  10     3639.12     3545.69     90.48 o 
  -4  -4  10      373.34      351.59     20.17 o 
  -3  -4  10     1321.74     1372.36     26.90 o 
  -2  -4  10     1640.90     1683.87     30.55 o 
  -1  -4  10      328.36      330.57     17.40 o 
   0  -4  10       13.67       36.84      6.51 o 
   1  -4  10     3785.21     4116.30     50.66 o 
   2  -4  10     9928.77    10099.35    108.45 o 
   3  -4  10        1.71        5.70      4.53 o 
   4  -4  10     6242.97     6400.81     67.83 o 
   5  -4  10        0.12       -0.16      6.72 o 
   6  -4  10     1487.29     1464.36     32.42 o 
   7  -4  10       27.42       21.97      8.35 o 
   8  -4  10       13.65       19.07     11.43 o 
  -8  -3  10      305.58      263.86     26.31 o 
  -7  -3  10       20.00        6.80     11.14 o 
  -6  -3  10     1002.34      957.23     79.30 o 
  -5  -3  10      988.56      963.72     33.83 o 
  -4  -3  10     3111.41     3164.15     62.29 o 
  -3  -3  10      285.16      285.79     11.99 o 
  -2  -3  10    12693.67    12753.20    134.17 o 
  -1  -3  10       17.73       19.82      7.03 o 
   0  -3  10     9329.34     9446.27    123.05 o 
   1  -3  10       36.07       33.69      5.14 o 
   2  -3  10     4112.94     4181.79     53.14 o 
   3  -3  10     1149.18     1153.82     23.69 o 
   4  -3  10       23.55       25.91      5.61 o 
   5  -3  10      775.19      746.44     18.29 o 
   6  -3  10       79.90       88.36      9.11 o 
   7  -3  10      565.51      592.98     26.82 o 
   8  -3  10       16.16       19.38     18.42 o 
   9  -3  10      188.17      186.23     32.89 o 
  -8  -2  10       52.47       32.70     14.16 o 
  -7  -2  10      637.92      616.81     32.01 o 
  -6  -2  10      143.27      123.83     16.74 o 
  -5  -2  10     2345.55     2064.73     57.53 o 
  -4  -2  10        5.86       -5.68      6.43 o 
  -3  -2  10     1140.36     1143.79     23.26 o 
  -2  -2  10     3075.66     3077.88     49.56 o 
  -1  -2  10        5.51       -1.48      3.29 o 
   0  -2  10      312.15      256.81     18.00 o 
   1  -2  10     3912.50     3967.65     50.01 o 
   2  -2  10    14205.06    14775.16    152.54 o 
   3  -2  10      620.76      629.87     17.42 o 
   4  -2  10     1600.62     1484.81     28.05 o 
   5  -2  10        0.05       -1.22      4.67 o 
   6  -2  10      745.30      729.05     19.19 o 
   7  -2  10        3.89        2.66      6.55 o 
   8  -2  10      348.83      434.54     44.49 o 
   9  -2  10      132.23      178.10     32.41 o 
  -8  -1  10      199.71      197.79     43.78 o 
  -7  -1  10      281.09      261.99     48.26 o 
  -6  -1  10      812.26      794.10     33.15 o 
  -5  -1  10      132.31      141.82     16.56 o 
  -4  -1  10     1770.62     1771.34     43.13 o 
  -3  -1  10        0.02       -0.89      3.88 o 
  -2  -1  10    27117.27    26559.37    259.39 o 
  -1  -1  10       47.29       52.90      5.82 o 
   0  -1  10    10480.10    10873.15    281.68 o 
   1  -1  10     1347.43     1267.33     94.13 o 
   2  -1  10     4464.98     4469.06     95.69 o 
   3  -1  10      858.62      858.07     34.09 o 
   4  -1  10      186.87      222.37     12.11 o 
   5  -1  10      596.96      610.98     16.12 o 
   6  -1  10        5.77        0.10      5.08 o 
   7  -1  10      625.54      687.25     37.87 o 
   8  -1  10        2.19       -5.98     14.11 o 
   9  -1  10      204.38      246.75     37.20 o 
  -8   0  10       98.92      133.79     32.29 o 
  -7   0  10      230.82      196.46     21.95 o 
  -6   0  10      255.20      248.83     25.12 o 
  -5   0  10     1109.31     1110.71     36.53 o 
  -4   0  10      217.32      215.33     17.71 o 
  -3   0  10      481.38      493.56     16.23 o 
  -2   0  10      515.27      522.84     15.06 o 
  -1   0  10       13.33       22.65      3.94 o 
   0   0  10    10865.35    10908.53    112.48 o 
   1   0  10       28.80       27.17      6.39 o 
   2   0  10     1045.07     1036.79     34.57 o 
   3   0  10     2284.95     2305.96     69.31 o 
   4   0  10      899.17      927.93     28.81 o 
   5   0  10      107.80       97.89     13.04 o 
   6   0  10     1026.92     1004.54     27.88 o 
   7   0  10        2.38        6.16      7.45 o 
   8   0  10      442.65      441.48     45.57 o 
   9   0  10       65.31       82.41     25.24 o 
  -8   1  10      136.79      141.53     30.02 o 
  -7   1  10      379.02      387.30     48.86 o 
  -6   1  10     1776.78     1741.47     50.32 o 
  -5   1  10        2.26       -7.15     10.41 o 
  -4   1  10     3821.86     3752.67     87.97 o 
  -3   1  10       39.47       36.10      5.33 o 
  -2   1  10    10746.28    10822.87    114.36 o 
  -1   1  10      198.51      172.21      9.63 o 
   0   1  10    15656.24    15841.23    163.63 o 
   1   1  10     1022.63     1051.96     26.94 o 
   2   1  10     3773.21     3711.51     61.50 o 
   3   1  10      456.82      418.98     12.69 o 
   4   1  10     1662.09     1609.93     28.15 o 
   5   1  10     1197.33     1200.13     25.72 o 
   6   1  10        4.29        4.09      8.25 o 
   7   1  10     1069.23     1089.72     38.77 o 
   8   1  10        2.21       35.05     19.62 o 
   9   1  10      186.18      221.75     35.16 o 
  -8   2  10      203.49      228.76     25.77 o 
  -7   2  10      187.14      226.86     23.74 o 
  -6   2  10     1242.19     1125.75     44.55 o 
  -5   2  10      281.24      273.66     32.83 o 
  -4   2  10       14.21       13.83      9.35 o 
  -3   2  10       80.06       79.11      7.16 o 
  -2   2  10        9.51        5.68      3.03 o 
  -1   2  10       18.43       16.26      4.46 o 
   0   2  10     7291.43     7568.29     81.40 o 
   1   2  10      401.87      389.52     11.14 o 
   2   2  10      796.23      753.54     23.38 o 
   3   2  10      123.23      134.83      7.85 o 
   4   2  10     1335.57     1351.11     24.59 o 
   5   2  10      207.89      226.50     12.16 o 
   6   2  10     1028.18     1023.91     35.52 o 
   7   2  10       43.94       48.53     12.77 o 
   8   2  10      140.85      117.69     26.67 o 
   9   2  10        0.59       -2.51     16.75 o 
  -7   3  10      301.56      318.63     27.43 o 
  -6   3  10     1174.61     1119.52     40.25 o 
  -5   3  10       72.31       61.61     17.34 o 
  -4   3  10     5749.60     5734.43     94.58 o 
  -3   3  10        3.93       -6.03      6.03 o 
  -2   3  10     2714.91     2770.21     52.34 o 
  -1   3  10       31.87       37.85      5.48 o 
   0   3  10    16011.90    16503.47    163.54 o 
   1   3  10      274.60      305.28     19.92 o 
   2   3  10     5642.83     5584.03     85.69 o 
   3   3  10     1871.74     1803.46     25.94 o 
   4   3  10     3152.41     3065.51     41.97 o 
   5   3  10     2754.46     2619.38     70.87 o 
   6   3  10        7.85       20.68     10.00 o 
   7   3  10     1769.92     1708.30     85.10 o 
   8   3  10        0.19       -9.64      9.64 o 
   9   3  10      116.86      129.30     30.14 o 
  -7   4  10       80.44       84.55     17.40 o 
  -6   4  10      577.54      608.14     30.26 o 
  -5   4  10        6.85       -5.25      9.14 o 
  -4   4  10      990.73      977.94     36.96 o 
  -3   4  10        0.05       -9.99     12.92 o 
  -2   4  10       32.88       27.74      5.98 o 
  -1   4  10       71.98       90.08      7.52 o 
   0   4  10      346.82      387.04     11.10 o 
   1   4  10      351.40      381.48      9.17 o 
   2   4  10     8122.24     7942.22    114.43 o 
   3   4  10     1782.47     1785.19     41.10 o 
   4   4  10     1547.32     1542.41     39.47 o 
   5   4  10      694.41      725.86     28.58 o 
   6   4  10     1356.98     1327.11     41.39 o 
   7   4  10       81.60       82.91     32.77 o 
   8   4  10        4.75       -1.72     12.20 o 
   9   4  10        4.44        7.54     16.63 o 
  -7   5  10       88.48       83.26     17.52 o 
  -6   5  10      423.22      407.89     28.83 o 
  -5   5  10      163.32      194.15     19.39 o 
  -4   5  10     4808.13     4688.28     83.16 o 
  -3   5  10       11.65       -5.45      7.35 o 
  -2   5  10     4044.62     4154.53     67.30 o 
  -1   5  10       23.24       32.85      5.59 o 
   0   5  10     5654.49     5824.78     65.76 o 
   1   5  10       43.03       61.38      4.39 o 
   2   5  10     9968.22     9893.22    138.30 o 
   3   5  10     1582.81     1529.81     38.31 o 
   4   5  10     1718.36     1723.68     42.82 o 
   5   5  10     1951.41     1914.00     64.71 o 
   6   5  10      101.16      119.96     16.32 o 
   7   5  10     2194.83     2161.85     58.02 o 
   8   5  10       29.16       30.94     13.32 o 
   9   5  10      142.92       97.84     25.96 o 
  -7   6  10       36.41       11.06     13.91 o 
  -6   6  10      133.71      138.36     19.07 o 
  -5   6  10       14.30       11.89     16.69 o 
  -4   6  10     2646.15     2621.72     57.65 o 
  -3   6  10        0.19       -6.81      6.81 o 
  -2   6  10      424.46      455.64     16.87 o 
  -1   6  10       70.09       75.10      7.52 o 
   0   6  10       29.73       45.55      5.52 o 
   1   6  10     5546.33     5745.49     68.79 o 
   2   6  10     2283.97     2173.57     62.20 o 
   3   6  10     2183.57     2233.05     48.64 o 
   4   6  10     1708.04     1810.37     79.42 o 
   5   6  10      135.57      137.49     16.45 o 
   6   6  10      283.34      277.32     37.44 o 
   7   6  10      301.98      278.17     24.53 o 
   8   6  10       24.31       -2.27     10.66 o 
   9   6  10        6.97       15.55     18.42 o 
  -7   7  10       82.14       87.81     20.30 o 
  -6   7  10      563.58      572.95     32.01 o 
  -5   7  10      174.30      166.03     36.84 o 
  -4   7  10     2148.11     2019.23     51.01 o 
  -3   7  10       18.73        6.22     15.14 o 
  -2   7  10     8165.93     8374.10     98.08 o 
  -1   7  10        1.71       -0.18      5.17 o 
   0   7  10     2977.98     3023.51     50.55 o 
   1   7  10      154.23      174.81      8.23 o 
   2   7  10     3713.98     3578.09     65.49 o 
   3   7  10     1197.28     1126.74     61.36 o 
   4   7  10      455.56      461.54     22.54 o 
   5   7  10     1699.85     1680.62     45.28 o 
   6   7  10      518.01      488.46     25.88 o 
   7   7  10      779.86      712.75     33.13 o 
   8   7  10      109.68      123.51     18.81 o 
   9   7  10      395.27      380.21     41.80 o 
  -7   8  10       46.50       23.06     16.71 o 
  -6   8  10      450.48      468.11     33.05 o 
  -5   8  10      168.04      150.51     26.37 o 
  -4   8  10      956.79     1054.25     35.94 o 
  -3   8  10        8.12       -5.95      6.46 o 
  -2   8  10      825.48      802.03     22.91 o 
  -1   8  10     2195.23     2173.52     44.25 o 
   0   8  10       54.71       60.94      8.09 o 
   1   8  10     2664.68     2778.57     39.05 o 
   2   8  10        1.74        2.29      6.80 o 
   3   8  10     1167.45     1151.93     34.12 o 
   4   8  10      484.99      447.83     22.51 o 
   5   8  10      601.79      582.05     26.74 o 
   6   8  10       50.88       30.38     11.49 o 
   7   8  10      149.76      152.49     19.87 o 
   8   8  10       33.13       57.06     15.28 o 
   9   8  10        8.32       23.82     13.78 o 
  -6   9  10      448.16      396.14     42.58 o 
  -5   9  10       21.34       32.20     12.49 o 
  -4   9  10      914.26      942.47     85.04 o 
  -3   9  10       32.70       37.62     10.50 o 
  -2   9  10     4762.26     4660.19    126.01 o 
  -1   9  10      171.23      179.29     16.57 o 
   0   9  10     3061.31     3138.03     54.02 o 
   1   9  10      386.09      421.90     20.75 o 
   2   9  10      981.96     1006.85     64.77 o 
   3   9  10       83.30       62.56     11.10 o 
   4   9  10      537.66      491.07     28.11 o 
   5   9  10      778.50      765.60     48.86 o 
   6   9  10      114.94      123.94     16.84 o 
   7   9  10      389.76      374.22     28.50 o 
   8   9  10       46.35       81.26     16.79 o 
   9   9  10      428.10      497.33     52.09 o 
  -6  10  10      859.11      946.46     56.57 o 
  -5  10  10       86.13      102.38     23.44 o 
  -4  10  10      112.02      112.29     15.55 o 
  -3  10  10        4.93        7.59      8.33 o 
  -2  10  10     2416.40     2213.52     49.46 o 
  -1  10  10     1664.86     1588.24     38.16 o 
   0  10  10      411.13      387.59     17.31 o 
   1  10  10     2149.40     2117.27     91.80 o 
   2  10  10        4.55        3.24      7.58 o 
   3  10  10     1618.96     1585.95     42.10 o 
   4  10  10       47.76       42.59     10.61 o 
   5  10  10     1076.18     1031.22     40.25 o 
   6  10  10       78.02      100.14     16.09 o 
   7  10  10      129.16      121.64     21.29 o 
   8  10  10       27.98       20.75     12.12 o 
   9  10  10       19.76       17.71     14.59 o 
  -6  11  10       83.31      140.42     29.18 o 
  -5  11  10        1.20      -10.17     10.17 o 
  -4  11  10     1049.42     1054.61     37.89 o 
  -3  11  10        8.86        8.41      8.45 o 
  -2  11  10      295.23      326.07     21.98 o 
  -1  11  10        5.20       -0.97      7.33 o 
   0  11  10     5972.41     6171.73     92.34 o 
   1  11  10      191.28      212.12     18.56 o 
   2  11  10     1585.85     1548.12     41.58 o 
   3  11  10       30.00       14.71      9.22 o 
   4  11  10      359.01      396.25     22.52 o 
   5  11  10      237.15      205.71     29.42 o 
   6  11  10        1.36       -8.61      9.22 o 
   7  11  10      377.16      388.34     30.03 o 
   8  11  10        3.60       -9.52      9.52 o 
  -5  12  10       24.58       41.55     14.88 o 
  -4  12  10      526.28      551.49     28.95 o 
  -3  12  10       75.88       89.35     18.78 o 
  -2  12  10       80.92      111.15     13.93 o 
  -1  12  10      227.76      249.03     27.51 o 
   0  12  10      224.61      205.61     25.36 o 
   1  12  10     1931.85     1916.73     66.14 o 
   2  12  10       35.72       24.06     10.27 o 
   3  12  10      931.63      887.86     36.00 o 
   4  12  10       78.38       93.58     13.99 o 
   5  12  10     1698.89     1635.09     66.44 o 
   6  12  10       67.55       67.53     14.53 o 
   7  12  10       53.78       72.07     16.20 o 
   8  12  10        1.71       13.12     22.01 o 
  -5  13  10        7.33        4.99     12.01 o 
  -4  13  10      622.11      624.44     38.27 o 
  -3  13  10        9.76        6.80     13.22 o 
  -2  13  10      689.44      719.29     22.48 o 
  -1  13  10       38.84       38.41      9.54 o 
   0  13  10     2572.20     2263.59     73.68 o 
   1  13  10      665.90      548.64     34.81 o 
   2  13  10     1160.48     1162.98     61.72 o 
   3  13  10      148.68      131.73     16.07 o 
   4  13  10      212.47      201.31     19.78 o 
   5  13  10      208.21      203.61     20.19 o 
   6  13  10       17.66        7.74     11.16 o 
   7  13  10      327.35      318.64     27.35 o 
   8  13  10       10.26        4.70     11.80 o 
  -5  14  10       28.34       52.51     18.48 o 
  -4  14  10     1095.15     1119.30     41.72 o 
  -3  14  10       54.68       52.57     13.19 o 
  -2  14  10       82.96      111.48     15.18 o 
  -1  14  10       14.29       26.43     13.99 o 
   0  14  10      107.36      127.26     21.65 o 
   1  14  10     1226.59     1092.39     49.76 o 
   2  14  10       19.36       16.03      9.89 o 
   3  14  10      665.35      698.59     69.07 o 
   4  14  10       20.35       16.41      9.77 o 
   5  14  10     1169.42     1192.45     41.16 o 
   6  14  10        1.21       -9.38      9.38 o 
   7  14  10       83.30      137.45     22.31 o 
   8  14  10        3.01        5.08     12.52 o 
  -4  15  10      210.46      228.82     24.35 o 
  -3  15  10      147.93      147.75     20.27 o 
  -2  15  10      695.83      632.25     42.82 o 
  -1  15  10       13.71        2.34     10.65 o 
   0  15  10      329.34      401.65     32.17 o 
   1  15  10      551.41      513.00     35.52 o 
   2  15  10      704.22      676.09     33.67 o 
   3  15  10      305.49      330.60     24.60 o 
   4  15  10      118.56      148.68     18.25 o 
   5  15  10      348.83      347.84     26.60 o 
   6  15  10        9.87        9.10     11.37 o 
   7  15  10       82.71       75.13     27.33 o 
  -4  16  10      468.36      484.14     33.01 o 
  -3  16  10       47.80       34.57     19.74 o 
  -2  16  10      529.76      552.35     41.74 o 
  -1  16  10      169.11      179.68     18.47 o 
   0  16  10       12.57        8.85     12.56 o 
   1  16  10      703.83      707.01     41.50 o 
   2  16  10       31.60       36.35     12.86 o 
   3  16  10      501.06      523.72     49.94 o 
   4  16  10        0.68       -8.81      8.81 o 
   5  16  10      637.20      665.30     41.26 o 
   6  16  10       14.20        9.40     11.68 o 
   7  16  10      103.19      117.86     21.77 o 
  -3  17  10      188.14      217.81     33.85 o 
  -2  17  10      185.28      139.34     26.55 o 
  -1  17  10      201.49      184.84     29.84 o 
   0  17  10      285.47      322.96     24.47 o 
   1  17  10        2.48       26.43     14.47 o 
   2  17  10      246.32      254.17     30.50 o 
   3  17  10       30.03       56.55     15.37 o 
   4  17  10      175.46      183.10     20.12 o 
   5  17  10       95.71      124.11     18.60 o 
   6  17  10        0.10       -1.74     11.29 o 
   7  17  10       30.74       24.70     18.36 o 
  -2  18  10      497.52      592.78     44.73 o 
  -1  18  10      268.60      308.59     35.16 o 
   0  18  10       17.03        5.36     10.09 o 
   1  18  10      457.49      488.20     26.73 o 
   2  18  10        0.73       17.70     15.19 o 
   3  18  10      198.90      199.20     20.54 o 
   4  18  10        2.77        4.79     11.03 o 
   5  18  10      420.60      437.25     58.43 o 
   6  18  10        4.16       -2.69     11.91 o 
   0  19  10      139.66      101.43     24.16 o 
   1  19  10       10.76        3.51      9.99 o 
   2  19  10       43.14       41.35     13.46 o 
   3  19  10        0.23       -4.31      9.82 o 
   4  19  10       97.66       88.14     24.64 o 
   5  19  10        6.07        5.04     12.92 o 
   0  20  10      172.95      204.65     32.41 o 
   1  20  10      327.44      330.00     39.95 o 
   2  20  10        0.10       -6.46     14.47 o 
   3  20  10      238.98      225.22     34.09 o 
   2  21  10       30.96       17.46     17.46 o 
  -2 -20  11      587.62      649.85    107.17 o 
  -1 -20  11       27.51       43.64     14.66 o 
   0 -20  11      462.35      503.34     37.98 o 
   1 -20  11        7.37       -3.76     11.70 o 
  -4 -19  11      166.34      145.34     19.61 o 
  -3 -19  11       17.58       17.81     12.07 o 
  -2 -19  11      240.03      254.73     24.72 o 
  -1 -19  11      573.00      605.72     38.51 o 
   0 -19  11        0.21        1.37     10.49 o 
   1 -19  11      540.96      502.00     48.74 o 
   2 -19  11        0.95        7.93     17.58 o 
  -4 -18  11      252.56      223.57     22.32 o 
  -3 -18  11      351.14      311.01     40.73 o 
  -2 -18  11      933.91      924.02     46.47 o 
  -1 -18  11      137.40      136.69     18.93 o 
   0 -18  11      458.76      427.66     30.23 o 
   1 -18  11       69.09       48.87     13.85 o 
   2 -18  11       98.22       96.48     16.69 o 
   3 -18  11       83.03      114.52     18.62 o 
  -5 -17  11        8.06       15.55     18.30 o 
  -4 -17  11      276.93      310.72     26.79 o 
  -3 -17  11      136.04      132.19     17.68 o 
  -2 -17  11      232.99      231.05     32.65 o 
  -1 -17  11      944.50      968.30     37.99 o 
   0 -17  11       30.36       32.19     12.21 o 
   1 -17  11     1097.76     1088.85     40.41 o 
   2 -17  11       10.48        8.77     10.22 o 
   3 -17  11      917.85      943.70     38.71 o 
   4 -17  11        4.51       19.75     12.62 o 
  -5 -16  11      439.72      479.51     49.04 o 
  -4 -16  11      209.85      255.14     22.54 o 
  -3 -16  11      424.35      426.55     26.02 o 
  -2 -16  11      475.92      476.78     56.63 o 
  -1 -16  11      418.12      422.90     26.06 o 
   0 -16  11      246.49      226.34     29.90 o 
   1 -16  11       57.71       48.23     12.64 o 
   2 -16  11       85.56      101.21     15.80 o 
   3 -16  11       65.87       57.97     13.90 o 
   4 -16  11       45.84       66.14     22.37 o 
  -6 -15  11     1232.88     1464.37     75.59 o 
  -5 -15  11       48.28       47.60     19.74 o 
  -4 -15  11      810.74      836.74     47.60 o 
  -3 -15  11      681.05      697.33     30.19 o 
  -2 -15  11       68.14       78.01     13.13 o 
  -1 -15  11      788.91      758.41     68.30 o 
   0 -15  11       21.28       18.98      9.76 o 
   1 -15  11      968.31     1047.30     37.70 o 
   2 -15  11        2.78        0.47      8.31 o 
   3 -15  11     1129.86     1085.58     39.20 o 
   4 -15  11        0.01        7.18     14.11 o 
   5 -15  11      986.33     1006.08     41.98 o 
  -6 -14  11       54.21       81.21     24.16 o 
  -5 -14  11      645.94      676.03     47.72 o 
  -4 -14  11       42.68       55.67     12.47 o 
  -3 -14  11      576.82      532.88     26.18 o 
  -2 -14  11      263.52      263.36     39.65 o 
  -1 -14  11      255.01      294.51     22.03 o 
   0 -14  11      156.76      146.33     16.19 o 
   1 -14  11      345.07      354.03     48.56 o 
   2 -14  11      192.39      213.45     20.29 o 
   3 -14  11       29.81       15.21     10.36 o 
   4 -14  11       30.69       58.85     18.78 o 
   5 -14  11       71.34       79.77     16.21 o 
  -6 -13  11      907.47     1005.43     60.04 o 
  -5 -13  11      156.42      160.75     28.23 o 
  -4 -13  11     1017.09     1097.95     35.52 o 
  -3 -13  11      933.18      907.57     32.56 o 
  -2 -13  11      278.68      272.19     20.88 o 
  -1 -13  11     2262.22     2186.48     52.09 o 
   0 -13  11      270.82      241.13     19.62 o 
   1 -13  11     2086.06     2178.81     52.94 o 
   2 -13  11      101.12       93.11     14.10 o 
   3 -13  11     1727.34     1688.04     70.81 o 
   4 -13  11       32.96       41.50     16.86 o 
   5 -13  11      997.29     1085.20     40.71 o 
   6 -13  11       62.63      142.10     30.02 o 
  -7 -12  11      139.03      151.78     30.14 o 
  -6 -12  11       26.79       11.96     16.39 o 
  -5 -12  11      160.13      186.59     29.06 o 
  -4 -12  11       12.40        0.24      7.36 o 
  -3 -12  11     1441.85     1489.56     40.49 o 
  -2 -12  11      616.38      616.71     46.77 o 
  -1 -12  11     1082.85     1055.50     40.49 o 
   0 -12  11      129.64      143.87     15.67 o 
   1 -12  11     2709.70     2602.43    164.22 o 
   2 -12  11      492.37      526.89     25.35 o 
   3 -12  11        1.02       -1.36      7.44 o 
   4 -12  11       54.73       50.36     17.10 o 
   5 -12  11      169.18      180.02     20.21 o 
   6 -12  11       43.60       45.31     13.70 o 
  -7 -11  11        0.02       -5.62     10.27 o 
  -6 -11  11      679.46      659.50     39.11 o 
  -5 -11  11      163.91      137.31     25.24 o 
  -4 -11  11      840.41      786.06     23.90 o 
  -3 -11  11      336.59      323.20     47.48 o 
  -2 -11  11     3337.87     3331.14     82.83 o 
  -1 -11  11     2010.35     1984.67     46.59 o 
   0 -11  11      320.48      301.14     20.68 o 
   1 -11  11     5942.89     5705.33     94.76 o 
   2 -11  11        1.76        2.74      8.58 o 
   3 -11  11     3023.77     2843.46     87.43 o 
   4 -11  11       42.21       32.06     15.43 o 
   5 -11  11      554.52      575.95     29.00 o 
   6 -11  11       49.45       70.69     14.33 o 
   7 -11  11      216.70      219.96     33.85 o 
  -7 -10  11      196.63      243.26     24.92 o 
  -6 -10  11        1.13       -7.38     10.10 o 
  -5 -10  11      275.17      320.07     25.16 o 
  -4 -10  11       91.98       71.93      9.35 o 
  -3 -10  11     2747.36     2667.94     54.03 o 
  -2 -10  11      843.49      882.47     28.92 o 
  -1 -10  11     3463.18     3470.62     64.86 o 
   0 -10  11      410.61      380.38     19.79 o 
   1 -10  11     2431.49     2467.65     53.17 o 
   2 -10  11      171.51      194.56     17.25 o 
   3 -10  11      611.09      655.22     38.39 o 
   4 -10  11      516.47      504.63     35.28 o 
   5 -10  11      509.33      488.94     26.29 o 
   6 -10  11      127.59      135.78     17.43 o 
   7 -10  11       48.15       38.51     20.45 o 
  -7  -9  11       48.53       70.84     15.94 o 
  -6  -9  11      809.68      839.13     35.85 o 
  -5  -9  11        4.33       16.58      9.95 o 
  -4  -9  11     1568.23     1652.49     34.70 o 
  -3  -9  11        3.74       29.68      8.20 o 
  -2  -9  11     2732.17     2564.52     51.42 o 
  -1  -9  11     3926.52     3927.42     68.70 o 
   0  -9  11        0.48       -5.12      5.75 o 
   1  -9  11     8618.45     8919.47    154.77 o 
   2  -9  11      494.64      505.35     32.77 o 
   3  -9  11     2807.94     2682.34     80.98 o 
   4  -9  11       20.55       29.42     14.23 o 
   5  -9  11     1931.11     1863.24     85.88 o 
   6  -9  11       19.31       11.05     12.32 o 
   7  -9  11      322.45      401.53     40.19 o 
  -7  -8  11      129.22      154.33     30.98 o 
  -6  -8  11       16.08       21.27     11.75 o 
  -5  -8  11     1573.88     1445.09     58.79 o 
  -4  -8  11       25.50       28.87      6.10 o 
  -3  -8  11     3375.31     3414.38     60.17 o 
  -2  -8  11     2256.61     2160.26     53.23 o 
  -1  -8  11     4806.22     4829.77     60.04 o 
   0  -8  11        2.01        2.54      6.00 o 
   1  -8  11      433.48      473.01     20.76 o 
   2  -8  11     1078.71     1024.93     44.97 o 
   3  -8  11     1674.88     1481.47     55.62 o 
   4  -8  11     1377.84     1393.80     55.38 o 
   5  -8  11      159.93      175.80     29.01 o 
   6  -8  11      281.99      266.05     21.35 o 
   7  -8  11       13.31       40.19     17.46 o 
   8  -8  11      129.22      139.82     25.84 o 
  -8  -7  11      288.26      274.26     38.16 o 
  -7  -7  11      185.97      189.03     21.58 o 
  -6  -7  11     1577.90     1527.24     68.54 o 
  -5  -7  11      177.22      140.87     17.25 o 
  -4  -7  11      245.91      255.01     12.48 o 
  -3  -7  11     2348.26     2328.10     34.28 o 
  -2  -7  11       24.98       23.50      5.61 o 
  -1  -7  11     1221.88     1191.13     23.19 o 
   0  -7  11     1442.10     1333.66     24.27 o 
   1  -7  11     6628.03     6555.34    141.44 o 
   2  -7  11      109.56      110.92      7.81 o 
   3  -7  11     2699.51     2713.22     76.99 o 
   4  -7  11       12.45       23.08      8.80 o 
   5  -7  11     3255.31     3078.92    163.33 o 
   6  -7  11        0.22        3.61      8.79 o 
   7  -7  11      282.44      329.16     35.16 o 
   8  -7  11        5.15       33.85     17.70 o 
  -8  -6  11      221.73      210.54     24.22 o 
  -7  -6  11      180.55      193.91     22.20 o 
  -6  -6  11       15.75       23.84     11.65 o 
  -5  -6  11     2844.21     2648.13     87.08 o 
  -4  -6  11      215.18      209.83     16.53 o 
  -3  -6  11     4025.94     4212.69     63.03 o 
  -2  -6  11      257.93      251.66     20.09 o 
  -1  -6  11     4971.01     4975.86     82.47 o 
   0  -6  11        0.28        3.24      4.68 o 
   1  -6  11     2000.25     1950.90     37.04 o 
   2  -6  11        6.82        9.66      4.18 o 
   3  -6  11     1220.96     1310.31     25.55 o 
   4  -6  11     1274.43     1236.31     26.66 o 
   5  -6  11     1172.42     1164.30     33.94 o 
   6  -6  11     1131.23     1136.40     29.80 o 
   7  -6  11        1.37        6.66      9.71 o 
   8  -6  11      268.79      299.86     34.21 o 
  -8  -5  11      478.79      483.66     34.46 o 
  -7  -5  11        6.05        9.22     10.71 o 
  -6  -5  11      832.83      799.79     63.69 o 
  -5  -5  11      171.95      200.60     19.40 o 
  -4  -5  11     2209.15     2227.77     52.09 o 
  -3  -5  11       58.47       54.64      7.67 o 
  -2  -5  11       20.74       11.72      5.88 o 
  -1  -5  11      777.39      791.22     26.13 o 
   0  -5  11      378.19      357.77     21.77 o 
   1  -5  11     4212.36     4137.07     60.83 o 
   2  -5  11       58.61       50.93      6.23 o 
   3  -5  11     6258.88     6316.86    112.62 o 
   4  -5  11      161.04      154.56     11.41 o 
   5  -5  11     2272.96     2381.94     36.18 o 
   6  -5  11      559.02      567.32     21.37 o 
   7  -5  11      158.77      173.77     14.54 o 
   8  -5  11       44.49       19.02     16.15 o 
  -8  -4  11      183.32      184.53     37.86 o 
  -7  -4  11      702.13      736.25     34.72 o 
  -6  -4  11       14.29       17.70     11.48 o 
  -5  -4  11     2039.16     2023.61     51.58 o 
  -4  -4  11      618.54      581.22     25.54 o 
  -3  -4  11     5088.88     5062.24     75.68 o 
  -2  -4  11        0.50        0.52      3.70 o 
  -1  -4  11     6821.16     7070.96    156.63 o 
   0  -4  11      127.57      135.39     10.68 o 
   1  -4  11     7253.59     7226.12     81.44 o 
   2  -4  11        6.26       20.94      5.17 o 
   3  -4  11      482.08      533.16     16.41 o 
   4  -4  11      908.52      899.74     19.82 o 
   5  -4  11      100.91      120.20      9.73 o 
   6  -4  11     1227.74     1323.52     31.37 o 
   7  -4  11       13.75       10.01      7.03 o 
   8  -4  11      423.43      441.60     45.09 o 
  -8  -3  11      280.49      307.33     37.26 o 
  -7  -3  11        6.83        6.96     11.03 o 
  -6  -3  11      779.93      741.35     33.07 o 
  -5  -3  11      247.20      239.89     20.64 o 
  -4  -3  11     2493.08     2472.97     54.47 o 
  -3  -3  11       94.88      109.53      9.24 o 
  -2  -3  11      771.17      778.44     19.10 o 
  -1  -3  11     1238.09     1285.17     24.37 o 
   0  -3  11       28.45       26.51      6.13 o 
   1  -3  11      297.56      304.43     11.65 o 
   2  -3  11      876.08      889.53     21.71 o 
   3  -3  11    11173.81    11348.63    173.91 o 
   4  -3  11      350.14      381.98     15.90 o 
   5  -3  11     1975.32     1933.77     31.30 o 
   6  -3  11       95.55      102.02     10.83 o 
   7  -3  11      207.44      229.85     15.79 o 
   8  -3  11      103.18      103.82     25.72 o 
  -8  -2  11      238.27      234.53     39.89 o 
  -7  -2  11      571.53      581.85     31.16 o 
  -6  -2  11       56.85       39.43     12.64 o 
  -5  -2  11     1525.82     1485.27     42.88 o 
  -4  -2  11     1775.26     1811.17     45.16 o 
  -3  -2  11     5535.56     5373.14     69.28 o 
  -2  -2  11       14.36       18.46      4.99 o 
  -1  -2  11    15234.15    15193.69    154.80 o 
   0  -2  11        6.28        9.02      5.44 o 
   1  -2  11     6595.44     6484.06     75.21 o 
   2  -2  11      167.26      199.58     11.41 o 
   3  -2  11     1848.12     1710.03     32.73 o 
   4  -2  11      646.57      648.61     19.04 o 
   5  -2  11       11.65       11.49      5.47 o 
   6  -2  11     1123.84     1103.57     29.35 o 
   7  -2  11       67.46       72.58     18.78 o 
   8  -2  11      313.83      374.37     40.91 o 
   9  -2  11        4.62        4.43     18.54 o 
  -8  -1  11      124.79       85.44     17.75 o 
  -7  -1  11      204.32      218.81     23.21 o 
  -6  -1  11      587.87      577.01     28.93 o 
  -5  -1  11       10.62        9.96     14.23 o 
  -4  -1  11     1705.58     1697.54     43.01 o 
  -3  -1  11       30.29       23.91      5.72 o 
  -2  -1  11      506.64      537.43     15.41 o 
  -1  -1  11     2498.10     2506.90     33.42 o 
   0  -1  11      408.80      416.17     16.32 o 
   1  -1  11     1483.58     1360.36     61.36 o 
   4  -1  11      343.31      347.27     14.14 o 
   5  -1  11     2318.63     2290.14     34.04 o 
   6  -1  11       32.26       22.05      6.49 o 
   7  -1  11      445.96      484.89     23.54 o 
   8  -1  11       28.93       31.46     19.97 o 
   9  -1  11       49.97       72.96     24.64 o 
  -8   0  11      290.81      292.88     28.27 o 
  -7   0  11      163.36      174.79     21.06 o 
  -6   0  11      231.38      222.78     38.21 o 
  -5   0  11     2729.30     2582.17     61.60 o 
  -4   0  11       18.62       22.36      9.40 o 
  -3   0  11     3761.21     3639.92     49.39 o 
  -2   0  11        3.58        4.55      3.57 o 
  -1   0  11    28890.10    28594.32    240.40 o 
   0   0  11      782.53      812.94     17.45 o 
   1   0  11     6302.51     6582.21     95.07 o 
   2   0  11       49.55       55.82     18.84 o 
   3   0  11     2357.48     2454.55     48.51 o 
   4   0  11     1173.41     1217.17     24.75 o 
   5   0  11       92.51       94.09      9.24 o 
   6   0  11     1017.87     1019.02     27.80 o 
   7   0  11       31.70       27.80      9.06 o 
   8   0  11      304.68      357.51     41.26 o 
   9   0  11        8.01       12.32     18.42 o 
  -7   1  11      440.47      457.62     32.22 o 
  -6   1  11      701.33      680.25     31.96 o 
  -5   1  11      408.46      402.46     26.59 o 
  -4   1  11      553.57      540.26     24.23 o 
  -3   1  11       45.14       44.49      6.67 o 
  -2   1  11       74.90       73.77      7.20 o 
  -1   1  11      663.18      743.40     18.30 o 
   0   1  11     1217.61     1151.01     21.07 o 
   1   1  11     4540.56     4523.58     91.74 o 
   2   1  11     2674.11     2738.92     51.24 o 
   3   1  11        7.03       11.89      4.76 o 
   4   1  11       36.02       27.82     11.77 o 
   5   1  11     1356.62     1371.46     38.83 o 
   6   1  11      336.55      286.88     31.40 o 
   7   1  11      313.54      316.93     19.28 o 
   8   1  11        1.29       -4.19     15.55 o 
   9   1  11       41.53       44.85     22.49 o 
  -7   2  11      116.51      103.95     28.71 o 
  -6   2  11      425.57      446.77     49.52 o 
  -5   2  11     2851.15     2782.58     62.61 o 
  -4   2  11      117.70       83.48     13.05 o 
  -3   2  11     4995.14     4949.31     62.04 o 
  -2   2  11        0.62       -3.73      3.73 o 
  -1   2  11    12265.06    12555.03    131.45 o 
   0   2  11     1498.14     1521.67     24.73 o 
   1   2  11     9630.13     9823.78    106.10 o 
   2   2  11     1243.96     1257.73     32.18 o 
   3   2  11     3911.18     3834.81     48.67 o 
   4   2  11      435.22      428.32     13.21 o 
   5   2  11      219.78      206.37     17.97 o 
   6   2  11      917.48      924.22     34.03 o 
   7   2  11        1.41        8.99     10.01 o 
   8   2  11      408.08      454.07     32.12 o 
   9   2  11        7.24      -11.84     16.63 o 
  -7   3  11      368.26      361.00     29.47 o 
  -6   3  11      115.27       95.30     15.90 o 
  -5   3  11     1649.70     1629.08    106.39 o 
  -4   3  11       70.90       58.71     11.75 o 
  -3   3  11       68.10       58.25     10.57 o 
  -2   3  11        3.92       -2.34      4.40 o 
  -1   3  11        1.06        3.48      4.14 o 
   0   3  11        0.72        1.97      3.38 o 
   1   3  11      351.91      308.09     10.70 o 
   2   3  11      157.12      149.61      6.72 o 
   3   3  11     1376.60     1288.53     35.28 o 
   4   3  11     1335.33     1246.65     35.43 o 
   5   3  11      476.92      463.10     31.70 o 
   6   3  11     1179.51     1101.78     37.46 o 
   7   3  11      425.43      409.47     28.89 o 
   8   3  11        1.54        9.26     11.17 o 
   9   3  11        6.29       25.60     19.14 o 
  -7   4  11      294.43      316.00     28.73 o 
  -6   4  11      294.84      330.24     26.68 o 
  -5   4  11     1441.29     1423.13     48.56 o 
  -4   4  11       32.58        9.86     10.08 o 
  -3   4  11     6252.10     6180.69     96.67 o 
  -2   4  11        2.31       -3.64      4.68 o 
  -1   4  11     3386.72     3603.98     91.89 o 
   0   4  11      138.38      130.85      7.61 o 
   1   4  11     9479.44     9376.16    102.21 o 
   2   4  11     1291.52     1300.60     34.23 o 
   3   4  11     5120.85     4814.23     80.85 o 
   4   4  11      458.80      447.78     22.85 o 
   5   4  11      314.64      345.49     22.15 o 
   6   4  11     1680.84     1679.53     55.08 o 
   7   4  11        1.55       17.34     10.80 o 
   8   4  11      465.04      548.17     31.06 o 
   9   4  11        0.70       10.05     17.58 o 
  -7   5  11      404.74      392.26     31.60 o 
  -6   5  11       11.08       19.05     11.29 o 
  -5   5  11      716.62      675.09     34.99 o 
  -4   5  11       46.40       30.98     10.75 o 
  -3   5  11     1006.43      954.69     30.14 o 
  -2   5  11       65.71       53.07     10.34 o 
  -1   5  11       26.18       25.06      9.80 o 
   0   5  11       54.91       46.38      5.34 o 
   1   5  11       95.50       99.11      5.37 o 
   2   5  11     2894.14     2740.21     60.22 o 
   3   5  11     2777.79     2750.88     56.26 o 
   4   5  11     1398.75     1365.01     38.67 o 
   5   5  11      157.57      151.21     16.97 o 
   6   5  11      395.62      445.47     48.32 o 
   7   5  11      354.03      321.39     26.02 o 
   8   5  11       82.16       26.73     12.19 o 
   9   5  11        9.57      -15.67     15.67 o 
  -7   6  11      312.75      346.21     30.39 o 
  -6   6  11      113.41      111.69     17.93 o 
  -5   6  11      576.45      528.70     27.42 o 
  -4   6  11       89.13       89.40     14.27 o 
  -3   6  11     3662.13     3563.81     67.53 o 
  -2   6  11       14.00        3.70      6.15 o 
  -1   6  11     5927.69     5912.06     71.41 o 
   0   6  11      466.74      480.83     15.08 o 
   1   6  11     4371.36     4407.50     56.35 o 
   2   6  11      799.22      808.03     28.03 o 
   3   6  11     4203.36     4118.33     74.18 o 
   4   6  11     1777.93     1760.73     45.06 o 
   5   6  11      324.23      322.87     23.47 o 
   6   6  11     2040.68     1919.60     72.00 o 
   7   6  11       90.56      119.87     17.58 o 
   8   6  11      216.50      201.43     22.58 o 
   9   6  11       39.32       20.17     15.13 o 
  -7   7  11      525.51      610.84     48.32 o 
  -6   7  11       13.44        9.71     12.83 o 
  -5   7  11      326.62      338.31     25.66 o 
  -4   7  11        0.08       -7.91      8.41 o 
  -3   7  11     5248.86     4918.59     85.29 o 
  -2   7  11      292.25      279.45     15.69 o 
  -1   7  11       42.54       39.39      7.18 o 
   0   7  11     1569.36     1603.34     26.83 o 
   1   7  11       35.14       47.88      9.87 o 
   2   7  11     2144.65     2173.05     71.77 o 
   3   7  11     1815.98     1807.31     71.59 o 
   4   7  11     1434.25     1501.89     41.48 o 
   5   7  11      144.06      152.24     17.33 o 
   6   7  11      229.09      227.88     24.70 o 
   7   7  11       46.37       59.70     14.63 o 
   8   7  11       43.80       28.18     13.15 o 
   9   7  11        0.27       -1.67     11.97 o 
  -6   8  11       98.86      101.02     19.26 o 
  -5   8  11      602.55      540.04     28.78 o 
  -4   8  11        1.97       -2.68     11.71 o 
  -3   8  11     1529.95     1363.40    116.64 o 
  -2   8  11        3.96       -6.33      6.33 o 
  -1   8  11     6861.43     6904.73     82.65 o 
   0   8  11      412.47      407.78     16.95 o 
   1   8  11     2133.96     2300.16     50.82 o 
   2   8  11      273.43      286.00     20.37 o 
   3   8  11     1878.43     1803.83     45.03 o 
   4   8  11      834.20      814.92     30.62 o 
   5   8  11      409.30      450.44     24.31 o 
   6   8  11     1067.23     1051.90     38.43 o 
   7   8  11       88.44       78.23     21.29 o 
   8   8  11      377.22      414.37     31.50 o 
   9   8  11       45.35       18.89     13.39 o 
  -6   9  11        7.46       -7.83     12.19 o 
  -5   9  11      728.86      742.89     34.15 o 
  -4   9  11       18.09       30.37      9.43 o 
  -3   9  11     1196.39     1187.41     30.75 o 
  -2   9  11      158.64      161.73     16.01 o 
  -1   9  11     1705.77     1625.27     53.41 o 
   0   9  11     2500.51     2548.11     47.58 o 
   1   9  11      495.98      503.05     23.17 o 
   2   9  11     1550.40     1493.49     40.43 o 
   3   9  11        3.08       -6.61      6.61 o 
   4   9  11     2102.58     2238.83     53.69 o 
   5   9  11      138.77      145.21     17.50 o 
   6   9  11      173.15      184.88     20.21 o 
   7   9  11       20.52       23.72     12.38 o 
   8   9  11      127.74      141.75     20.64 o 
   9   9  11        2.36       -2.06     15.31 o 
  -6  10  11       40.98       74.64     23.44 o 
  -5  10  11      538.34      541.53     30.01 o 
  -4  10  11        4.79       -4.57      8.74 o 
  -3  10  11     1375.26     1418.71     41.14 o 
  -2  10  11        3.96        1.08      7.50 o 
  -1  10  11     1948.90     1959.49     43.84 o 
   0  10  11        8.63        8.25     12.68 o 
   1  10  11     2050.95     2174.33    116.08 o 
   2  10  11        8.15       10.55     14.71 o 
   3  10  11      255.55      259.96     20.31 o 
   4  10  11       29.96       26.30     16.69 o 
   5  10  11      391.79      405.87     23.71 o 
   6  10  11      482.13      491.16     29.96 o 
   7  10  11       56.55       65.43     15.30 o 
   8  10  11      361.93      386.04     31.61 o 
  -5  11  11     1003.33     1042.19     44.61 o 
  -4  11  11        0.62        6.15     10.09 o 
  -3  11  11       48.38       68.11     12.70 o 
  -2  11  11      251.08      264.26     19.58 o 
  -1  11  11      641.38      674.16     30.56 o 
   0  11  11     2130.04     2099.49     71.65 o 
   1  11  11      180.05      217.93     27.87 o 
   2  11  11     1295.30     1212.93     37.16 o 
   3  11  11       77.35       57.51     11.99 o 
   4  11  11     1087.17     1069.16     36.35 o 
   5  11  11      206.81      201.56     19.89 o 
   6  11  11      756.68      776.95     34.40 o 
   7  11  11       16.02       26.57     12.28 o 
   8  11  11       96.52      103.25     25.48 o 
  -5  12  11      165.64      190.01     22.51 o 
  -4  12  11       18.76       13.86     11.25 o 
  -3  12  11     1118.53     1062.74     36.88 o 
  -2  12  11        3.27        1.99      7.25 o 
  -1  12  11      534.05      544.10     36.36 o 
   0  12  11      144.42      183.24     25.12 o 
   1  12  11     1818.29     1789.35     65.31 o 
   2  12  11        2.69       -8.11      8.11 o 
   3  12  11      584.93      645.41     42.76 o 
   4  12  11       31.53       29.21     11.54 o 
   5  12  11      105.04      137.18     18.36 o 
   6  12  11       87.25       78.44     15.34 o 
   7  12  11        5.37       12.11     16.51 o 
   8  12  11      208.96      214.82     25.20 o 
  -5  13  11      442.94      466.92     32.94 o 
  -4  13  11       21.79       15.26     11.60 o 
  -3  13  11      417.05      409.99     47.25 o 
  -2  13  11       72.58       64.11     12.38 o 
  -1  13  11      168.82      199.03     27.27 o 
   0  13  11     1677.82     1543.91     60.76 o 
   1  13  11      340.92      382.87     30.74 o 
   2  13  11      697.53      693.62     34.69 o 
   3  13  11        0.01       -6.68      6.68 o 
   4  13  11     1125.32     1144.22     93.71 o 
   5  13  11       12.06        7.18     10.69 o 
   6  13  11      551.81      558.16     30.08 o 
   7  13  11        0.03       11.82     16.69 o 
   8  13  11       56.66       46.31     15.28 o 
  -4  14  11       24.15       14.72     20.09 o 
  -3  14  11      520.80      539.18     36.12 o 
  -2  14  11       40.82       51.67     17.82 o 
  -1  14  11      465.50      480.59     35.76 o 
   0  14  11      177.72      181.81     25.60 o 
   1  14  11     1855.49     1656.34     63.27 o 
   2  14  11       73.93      101.33     16.14 o 
   3  14  11      524.10      538.27     26.91 o 
   4  14  11      134.29      137.47     18.06 o 
   5  14  11        6.76        5.24     10.00 o 
   6  14  11       81.79       75.12     15.69 o 
   7  14  11        0.26       -3.55     11.30 o 
  -4  15  11        6.63        3.99     11.36 o 
  -3  15  11     1318.02     1421.55     68.30 o 
  -2  15  11       82.66       61.84     19.86 o 
  -1  15  11       53.39       51.07     18.66 o 
   0  15  11      234.40      169.49     25.24 o 
   1  15  11       25.38       30.02     15.67 o 
   2  15  11      525.86      530.75     27.73 o 
   3  15  11       61.00       96.46     28.17 o 
   4  15  11     1441.82     1549.03     47.40 o 
   5  15  11        4.17       -5.21     10.11 o 
   6  15  11      270.94      226.27     23.82 o 
   7  15  11        8.77        8.30     11.53 o 
  -3  16  11       53.56      106.45     25.72 o 
  -2  16  11      132.43      132.53     27.87 o 
  -1  16  11      653.74      615.46     29.07 o 
   0  16  11       53.75       30.86     15.91 o 
   1  16  11      512.07      542.19     38.16 o 
   2  16  11       75.43       74.40     19.86 o 
   3  16  11       38.33       52.82     13.72 o 
   4  16  11       63.92       59.41     15.13 o 
   5  16  11        1.77       -4.95     11.49 o 
   6  16  11       64.66       40.66     14.98 o 
   7  16  11        0.63       -1.13     11.36 o 
  -3  17  11      365.39      423.18     45.33 o 
  -2  17  11       34.99       39.35     21.29 o 
  -1  17  11      275.23      334.59     25.70 o 
   0  17  11      378.77      377.00     27.10 o 
   1  17  11       14.40       26.31     15.67 o 
   2  17  11      433.29      415.88     34.45 o 
   3  17  11       80.36       83.76     16.39 o 
   4  17  11      501.48      519.76     28.60 o 
   5  17  11        7.09        0.83     11.38 o 
   6  17  11      195.23      223.14     24.35 o 
  -2  18  11      102.43       88.27     24.76 o 
  -1  18  11      116.08       75.54     15.44 o 
   0  18  11      170.65      182.97     29.78 o 
   1  18  11      123.20      130.73     25.36 o 
   2  18  11       14.21        7.42     13.40 o 
   3  18  11       42.70       73.72     15.04 o 
   4  18  11        5.80        7.65     11.17 o 
   5  18  11       17.89       13.64     12.36 o 
   6  18  11       25.77       14.62     13.11 o 
   0  19  11      353.09      310.23     44.49 o 
   1  19  11        7.94        0.39     10.95 o 
   2  19  11      177.23      164.10     27.87 o 
   3  19  11        3.65       -3.76     12.56 o 
   4  19  11      240.93      259.40     24.64 o 
   5  19  11        5.31       47.62     15.26 o 
   1  20  11       31.38       58.13     22.13 o 
   2  20  11       15.55        3.95     15.67 o 
   3  20  11       50.95       65.67     21.65 o 
   4  20  11        4.26       30.62     17.94 o 
  -1 -20  12       61.83       58.34     16.22 o 
  -3 -19  12      343.41      337.23     28.46 o 
  -2 -19  12      110.46      125.26     19.60 o 
  -1 -19  12      923.32     1002.43     42.07 o 
   0 -19  12      175.40      175.85     27.69 o 
   1 -19  12       67.30       29.05     23.80 o 
   2 -19  12        0.02       -7.89     16.51 o 
  -4 -18  12        2.82       -9.64      9.64 o 
  -3 -18  12      290.22      317.06     26.50 o 
  -2 -18  12      164.12      179.22     21.73 o 
  -1 -18  12      195.41      230.60     24.12 o 
   0 -18  12      924.54      883.51     77.39 o 
   1 -18  12        3.73       -9.40      9.40 o 
   2 -18  12      811.54      892.11     46.71 o 
   3 -18  12       42.45       38.90     18.96 o 
  -4 -17  12      263.67      274.53     24.34 o 
  -3 -17  12      620.70      593.17     31.00 o 
  -2 -17  12      372.95      468.19     38.16 o 
  -1 -17  12      677.91      722.52     33.31 o 
   0 -17  12       46.99       53.81     13.42 o 
   1 -17  12      167.70      159.31     19.92 o 
   2 -17  12       29.20       25.02     12.35 o 
   3 -17  12        1.66       -9.25      9.25 o 
  -5 -16  12      950.72      997.18     62.08 o 
  -4 -16  12        1.67       -4.74      8.57 o 
  -3 -16  12      314.02      313.04     25.33 o 
  -2 -16  12      233.75      208.46     20.56 o 
  -1 -16  12       43.54       42.61     11.66 o 
   0 -16  12     1507.45     1510.32     83.19 o 
   1 -16  12       10.04       12.34     10.16 o 
   2 -16  12     1158.87     1160.21     64.59 o 
   3 -16  12        5.02       -3.14     13.75 o 
   4 -16  12      724.37      808.91     51.91 o 
  -5 -15  12        6.89       -3.11     16.63 o 
  -4 -15  12     1038.76     1085.49     38.43 o 
  -3 -15  12      301.42      301.09     23.65 o 
  -2 -15  12      371.66      368.14     25.86 o 
  -1 -15  12      210.61      225.80     31.94 o 
   0 -15  12      321.55      323.98     24.56 o 
   1 -15  12      194.34      182.41     19.14 o 
   2 -15  12        6.71        2.59      8.79 o 
   3 -15  12       32.03       22.77     20.63 o 
   4 -15  12       20.92       31.46     18.06 o 
   5 -15  12        0.14        2.99     22.85 o 
  -6 -14  12       13.57       19.86     18.18 o 
  -5 -14  12     1015.55     1054.59     61.24 o 
  -4 -14  12      129.95      147.37     17.28 o 
  -3 -14  12      363.52      414.30     23.64 o 
  -2 -14  12      769.38      797.71     31.25 o 
  -1 -14  12       22.91       27.28      9.89 o 
   0 -14  12     1208.08     1208.81     43.36 o 
   1 -14  12       29.19       25.36      9.82 o 
   2 -14  12     1535.81     1522.06    106.09 o 
   3 -14  12        0.83       -8.08      8.09 o 
   4 -14  12     1141.31     1097.29     56.57 o 
   5 -14  12        2.41        6.71     12.28 o 
  -6 -13  12      344.37      375.09     43.78 o 
  -5 -13  12        0.44       -6.10     14.83 o 
  -4 -13  12     1181.18     1198.33     37.75 o 
  -3 -13  12        5.57       -3.41     12.32 o 
  -2 -13  12     1324.35     1287.23     39.35 o 
  -1 -13  12       39.54       59.68     11.80 o 
   0 -13  12      442.06      436.66     23.11 o 
   1 -13  12      173.62      177.36     18.08 o 
   2 -13  12      253.70      262.13     21.89 o 
   3 -13  12      117.13       82.29     21.17 o 
   4 -13  12        6.20      -10.29     11.72 o 
   5 -13  12        5.08       -6.24     10.19 o 
   6 -13  12       67.67       84.29     23.20 o 
  -6 -12  12        7.65        8.97     16.03 o 
  -5 -12  12      549.60      519.82     41.50 o 
  -4 -12  12      427.90      427.20     24.46 o 
  -3 -12  12     1242.67     1331.95     38.94 o 
  -2 -12  12     1352.54     1342.36     39.27 o 
  -1 -12  12      747.06      729.49     28.50 o 
   0 -12  12      295.54      312.66     28.89 o 
   1 -12  12       19.93       15.33     13.81 o 
   2 -12  12     2738.94     2537.56     58.18 o 
   3 -12  12      271.54      242.93     29.66 o 
   4 -12  12     1494.43     1488.41     63.63 o 
   5 -12  12        0.12       -4.12     10.40 o 
   6 -12  12      690.65      768.90     39.83 o 
  -7 -11  12        3.24        4.20     12.60 o 
  -6 -11  12      250.57      298.30     38.99 o 
  -5 -11  12       23.72        3.11     14.47 o 
  -4 -11  12      726.32      720.60     23.34 o 
  -3 -11  12       21.82       17.09      8.33 o 
  -2 -11  12     4594.62     4493.13     79.68 o 
  -1 -11  12       33.48       37.46     13.87 o 
   0 -11  12      621.47      666.81     26.72 o 
   1 -11  12      655.19      574.86     66.08 o 
   2 -11  12     2728.90     2556.81     57.36 o 
   3 -11  12       62.64       54.90     17.10 o 
   4 -11  12       18.46       17.34     13.75 o 
   5 -11  12       83.02       74.31     15.25 o 
   6 -11  12      147.70      169.33     19.76 o 
  -7 -10  12      420.57      467.10     41.74 o 
  -6 -10  12        2.79       11.38     11.22 o 
  -5 -10  12      882.54      901.97     52.51 o 
  -4 -10  12      477.63      443.76     18.13 o 
  -3 -10  12     2396.19     2416.66     85.34 o 
  -2 -10  12      185.00      197.16     16.95 o 
  -1 -10  12      500.41      507.67     22.79 o 
   0 -10  12     2016.83     2183.05     49.77 o 
   1 -10  12        2.43        0.54      8.01 o 
   2 -10  12     5241.26     4719.28    119.73 o 
   3 -10  12        8.78       12.56     11.60 o 
   4 -10  12      832.36      779.49     43.42 o 
   5 -10  12       37.68       60.19     13.70 o 
   6 -10  12      594.72      632.24     30.27 o 
   7 -10  12        8.69       15.55     16.39 o 
  -7  -9  12      217.99      229.52     24.90 o 
  -6  -9  12      532.47      540.81     29.81 o 
  -5  -9  12       57.66       57.74     13.36 o 
  -4  -9  12      626.63      666.56     21.25 o 
  -3  -9  12      487.06      464.71     21.19 o 
  -2  -9  12     6707.54     6447.36     99.32 o 
  -1  -9  12      960.58      934.44     56.81 o 
   0  -9  12     4322.57     4572.51    174.15 o 
   1  -9  12      120.46      141.30     23.62 o 
   2  -9  12     1189.86     1120.49     49.28 o 
   3  -9  12      540.64      534.89     35.52 o 
   4  -9  12        0.34       -8.61     10.17 o 
   5  -9  12      339.99      354.99     29.12 o 
   6  -9  12       70.70       58.64     13.48 o 
   7  -9  12       65.88       88.39     23.56 o 
  -7  -8  12      297.88      308.97     27.94 o 
  -6  -8  12      281.59      245.80     23.75 o 
  -5  -8  12     1789.33     1735.27     50.06 o 
  -4  -8  12        2.69       -5.32      5.32 o 
  -3  -8  12      705.40      671.41     23.97 o 
  -2  -8  12      709.79      754.77     23.08 o 
  -1  -8  12      330.56      355.57     18.60 o 
   0  -8  12     5437.40     5473.99     87.82 o 
   1  -8  12      228.46      212.07     23.92 o 
   2  -8  12     4588.79     4391.07    110.04 o 
   3  -8  12        2.41       16.63     11.60 o 
   4  -8  12     2152.71     2114.68     71.53 o 
   5  -8  12        3.11        2.91     13.87 o 
   6  -8  12      633.58      665.10     46.65 o 
   7  -8  12        2.48      -13.64     13.64 o 
  -7  -7  12      431.88      431.38     32.09 o 
  -6  -7  12      646.89      606.93     30.75 o 
  -5  -7  12       61.64       70.73     13.69 o 
  -4  -7  12     2120.68     2068.36     51.88 o 
  -3  -7  12     1029.04      987.45     25.64 o 
  -2  -7  12     5124.23     5017.01    139.10 o 
  -1  -7  12        9.57       21.80     19.86 o 
   0  -7  12     4624.78     4469.16     68.19 o 
   1  -7  12      237.46      199.15     22.61 o 
   2  -7  12      688.53      748.27     38.04 o 
   3  -7  12      685.54      643.14     36.00 o 
   4  -7  12     1932.71     1727.99     62.44 o 
   5  -7  12      816.96      798.53     43.42 o 
   6  -7  12        6.76        5.86      8.97 o 
   7  -7  12      147.72      160.16     26.07 o 
  -7  -6  12      350.53      321.23     37.20 o 
  -6  -6  12      630.49      661.09     32.27 o 
  -5  -6  12      167.95      157.17     17.84 o 
  -4  -6  12      132.92      184.57     22.96 o 
  -3  -6  12     1418.46     1403.74     30.27 o 
  -2  -6  12      418.39      447.89     18.52 o 
  -1  -6  12      246.30      233.01     13.53 o 
   0  -6  12     3607.88     3406.24     56.36 o 
   1  -6  12        0.09        1.73      5.03 o 
   2  -6  12     5358.87     5487.74     90.81 o 
   3  -6  12        3.61        2.58      4.77 o 
   4  -6  12     2732.09     2793.94     75.78 o 
   5  -6  12       71.11       82.91      9.01 o 
   6  -6  12      670.57      665.74     25.77 o 
   7  -6  12        0.34       10.70     23.44 o 
  -7  -5  12      204.53      193.53     22.11 o 
  -6  -5  12      800.14      808.58     34.79 o 
  -5  -5  12       19.33       14.86      9.62 o 
  -4  -5  12     3257.67     3182.98     66.05 o 
  -3  -5  12       72.10       85.91      9.26 o 
  -2  -5  12     5078.34     5073.78     64.70 o 
  -1  -5  12       34.19       36.23      7.35 o 
   0  -5  12     3019.55     3052.74     52.37 o 
   1  -5  12       56.64       61.58      8.47 o 
   2  -5  12     4552.43     4564.07     58.27 o 
   3  -5  12      326.90      324.31     13.16 o 
   4  -5  12     1044.47     1068.23     28.47 o 
   5  -5  12     1513.20     1449.96     31.78 o 
   6  -5  12      410.28      435.49     19.38 o 
   7  -5  12      851.52      942.83     28.08 o 
  -7  -4  12      576.25      638.41     33.67 o 
  -6  -4  12      193.03      196.50     21.13 o 
  -5  -4  12      201.96      184.18     29.01 o 
  -4  -4  12       95.64       69.95     12.68 o 
  -3  -4  12      172.97      174.86     11.95 o 
  -2  -4  12      317.08      332.45     11.89 o 
  -1  -4  12      164.06      174.71     20.51 o 
   0  -4  12       63.74       66.62     14.41 o 
   1  -4  12      473.56      529.96     15.23 o 
   2  -4  12     4771.38     4798.70     60.94 o 
   3  -4  12       22.01       24.58      6.58 o 
   4  -4  12     4015.71     3885.88     55.99 o 
   5  -4  12      502.89      527.85     16.70 o 
   6  -4  12     1075.06     1163.04     25.62 o 
   7  -4  12        0.29        6.86     17.88 o 
   8  -4  12       72.04       50.00     19.26 o 
  -7  -3  12      142.11      177.39     21.61 o 
  -6  -3  12     1580.26     1553.07     72.72 o 
  -5  -3  12        5.87        4.19      8.68 o 
  -4  -3  12     1485.83     1404.67     39.96 o 
  -3  -3  12      152.34      134.74     16.25 o 
  -2  -3  12     7132.88     7032.58     72.16 o 
  -1  -3  12       35.67       31.28      7.06 o 
   0  -3  12     3798.73     3984.61     75.05 o 
   1  -3  12        1.59       -3.00      4.20 o 
   2  -3  12     4372.04     4262.42     56.19 o 
   3  -3  12      344.64      361.62     14.51 o 
   4  -3  12      481.00      473.36     18.37 o 
   5  -3  12     1322.97     1326.88     25.73 o 
   6  -3  12      347.55      347.10     17.64 o 
   7  -3  12     1039.53     1077.51     55.62 o 
   8  -3  12       21.67       32.65     19.38 o 
  -7  -2  12      441.47      452.52     32.05 o 
  -6  -2  12      101.90      101.55     33.73 o 
  -5  -2  12      671.66      632.79     37.98 o 
  -4  -2  12      656.11      667.16     27.11 o 
  -3  -2  12     1161.43     1139.46     24.59 o 
  -2  -2  12        3.54        3.02      4.46 o 
  -1  -2  12        4.76        2.06      3.30 o 
   0  -2  12      862.15      928.38     74.52 o 
   1  -2  12      206.14      197.97     12.94 o 
   2  -2  12     2390.52     2340.32     50.19 o 
   3  -2  12     1907.75     1840.45     33.29 o 
   4  -2  12     4987.95     4958.70     56.80 o 
   5  -2  12        2.16        8.19      4.49 o 
   6  -2  12     1159.55     1103.34     29.34 o 
   7  -2  12       13.62       10.53      8.37 o 
   8  -2  12        0.59       18.90     17.94 o 
  -7  -1  12      304.55      288.50     26.09 o 
  -6  -1  12     1212.05     1263.97     42.92 o 
  -5  -1  12      360.26      340.87     24.50 o 
  -4  -1  12     1523.92     1530.36     41.56 o 
  -3  -1  12      870.52      850.75     20.74 o 
  -2  -1  12     9940.38     9919.30     95.05 o 
  -1  -1  12      157.17      171.07     16.79 o 
   0  -1  12    10836.57    10663.59    195.08 o 
   1  -1  12       40.27       23.92      7.73 o 
   4  -1  12     1225.53     1253.12     23.29 o 
   5  -1  12     1345.60     1380.86     25.74 o 
   6  -1  12       34.70       31.01      8.93 o 
   7  -1  12      480.33      484.99     21.39 o 
   8  -1  12       42.56       40.07     20.21 o 
   9  -1  12      389.57      440.76     48.32 o 
  -7   0  12       78.50       78.03     16.60 o 
  -6   0  12      574.17      610.18     30.49 o 
  -5   0  12     1300.77     1295.36     41.36 o 
  -4   0  12      297.23      306.15     30.92 o 
  -3   0  12      679.44      644.33     17.74 o 
  -2   0  12       24.74       22.97      4.92 o 
  -1   0  12       36.16       55.47      7.62 o 
   0   0  12     2053.32     2090.77     40.37 o 
   1   0  12     1862.38     1883.84     55.38 o 
   2   0  12      833.24      879.98     26.46 o 
   3   0  12     1981.91     2177.68     78.88 o 
   4   0  12     1826.52     1867.71     32.39 o 
   5   0  12       64.40      212.54     27.03 o 
   6   0  12      529.08      539.35     21.29 o 
   7   0  12        4.96        6.26      7.76 o 
   8   0  12       85.79       97.84     25.60 o 
   9   0  12        0.35      -11.96     15.31 o 
  -7   1  12      279.14      308.67     37.44 o 
  -6   1  12      510.19      484.09     27.52 o 
  -5   1  12      362.64      359.27     25.35 o 
  -4   1  12     4100.70     4092.60     76.16 o 
  -3   1  12        0.49        3.69      6.70 o 
  -2   1  12     6856.18     6892.83     97.94 o 
  -1   1  12        6.01        1.38      3.83 o 
   0   1  12    19477.52    19184.52    190.82 o 
   1   1  12      822.73      846.33     18.95 o 
   2   1  12     2583.51     2599.19     69.55 o 
   3   1  12      869.77      856.39     27.10 o 
   4   1  12     1032.70     1017.50     31.56 o 
   5   1  12      555.75      562.79     25.16 o 
   6   1  12       39.58       31.66     10.88 o 
   7   1  12      451.99      480.90     21.14 o 
   8   1  12       86.33      107.46     17.70 o 
   9   1  12      356.71      331.20     43.42 o 
  -7   2  12       81.65       84.07     18.01 o 
  -6   2  12      589.82      649.76     38.27 o 
  -5   2  12      475.08      449.59     24.91 o 
  -4   2  12      354.33      331.03     23.26 o 
  -3   2  12      273.65      281.89     21.11 o 
  -2   2  12       19.81       14.44      5.59 o 
  -1   2  12      176.45      188.55     10.50 o 
   0   2  12      320.88      314.85     11.66 o 
   1   2  12     1332.45     1340.69     24.47 o 
   2   2  12      643.03      567.20     22.02 o 
   3   2  12      439.07      418.33     19.80 o 
   4   2  12        2.83        1.41      7.18 o 
   5   2  12     1697.06     1661.26     44.34 o 
   6   2  12      584.69      588.24     27.83 o 
   7   2  12       29.08       32.56     11.42 o 
   8   2  12      202.04      201.92     17.44 o 
   9   2  12        0.02       18.30     19.02 o 
  -7   3  12      163.05      177.76     37.26 o 
  -6   3  12      245.64      230.95     23.02 o 
  -5   3  12       54.52       60.39     13.40 o 
  -4   3  12     3669.47     3743.95     72.26 o 
  -3   3  12       22.13       23.87      8.91 o 
  -2   3  12     4788.01     4855.60    113.37 o 
  -1   3  12       56.72       63.82      6.91 o 
   0   3  12     9955.96    10170.29    107.80 o 
   1   3  12     1716.16     1744.90     28.70 o 
   2   3  12     7711.53     7709.29     86.12 o 
   3   3  12      848.67      852.30     30.98 o 
   4   3  12     1025.35     1030.90     32.74 o 
   5   3  12      156.74      176.43     17.37 o 
   6   3  12       64.31       64.36     13.57 o 
   7   3  12      773.38      769.17     73.62 o 
   8   3  12        5.55       26.15     20.99 o 
   9   3  12      304.40      327.73     43.42 o 
  -7   4  12       96.79       44.56     15.78 o 
  -6   4  12      453.00      416.58     29.81 o 
  -5   4  12       41.72       47.40     11.96 o 
  -4   4  12     1404.59     1501.18     42.28 o 
  -3   4  12        1.44       12.22      6.51 o 
  -2   4  12       48.63       38.70      7.38 o 
  -1   4  12       72.64       64.75      8.16 o 
   0   4  12      140.44      157.81      8.66 o 
   1   4  12      484.26      466.07     13.41 o 
   2   4  12      621.71      627.66     24.57 o 
   3   4  12     1782.67     1801.52     43.61 o 
   4   4  12       57.64       73.67     12.46 o 
   5   4  12     1478.72     1447.91     42.17 o 
   6   4  12      315.26      326.12     34.51 o 
   7   4  12      108.12      113.56     17.36 o 
   8   4  12       40.69       54.36     14.80 o 
   9   4  12       20.74       11.18     12.56 o 
  -7   5  12      141.81      146.54     22.34 o 
  -6   5  12      259.18      246.14     24.31 o 
  -5   5  12       84.00       68.57     13.50 o 
  -4   5  12     1616.83     1584.58     43.93 o 
  -3   5  12        3.89        1.65      3.85 o 
  -2   5  12     5369.01     5416.42     82.53 o 
  -1   5  12       72.64       74.05     15.65 o 
   0   5  12     3979.15     4004.75     79.73 o 
   1   5  12        1.45       -0.47      4.24 o 
   2   5  12     9720.87     9542.81    138.21 o 
   3   5  12     1504.10     1520.94     40.21 o 
   4   5  12     1035.59     1042.45     33.99 o 
   5   5  12      675.30      663.60     28.49 o 
   6   5  12       22.48       25.38     11.19 o 
   7   5  12      917.87      859.38     36.65 o 
   8   5  12        9.07       12.97     11.10 o 
   9   5  12      129.83       94.74     18.79 o 
  -6   6  12      453.77      484.40     31.04 o 
  -5   6  12        7.21       14.19      9.40 o 
  -4   6  12      816.29      870.43     41.44 o 
  -3   6  12       20.04       10.21      6.90 o 
  -2   6  12     1674.29     1529.09     31.36 o 
  -1   6  12       72.45       76.49      8.25 o 
   0   6  12        4.66       -0.28      6.87 o 
   1   6  12       63.81      102.63     15.67 o 
   2   6  12      127.87      131.57     14.70 o 
   3   6  12     3953.44     3937.99     73.41 o 
   4   6  12     1002.21      941.42     33.02 o 
   5   6  12     1321.47     1247.75     45.63 o 
   6   6  12       97.14       84.71     15.10 o 
   7   6  12      287.58      300.45     43.42 o 
   8   6  12        1.40       17.29     12.77 o 
   9   6  12        6.28        9.53     12.44 o 
  -6   7  12      371.14      354.91     29.45 o 
  -5   7  12       80.00       76.10     15.31 o 
  -4   7  12      554.33      511.06     21.29 o 
  -3   7  12       14.87        2.91      7.10 o 
  -2   7  12     4593.67     4467.32     81.12 o 
  -1   7  12        0.28       -4.90      4.90 o 
   0   7  12     3192.44     3218.08     43.81 o 
   1   7  12      110.63      101.87     15.13 o 
   2   7  12     3595.79     3545.83     68.06 o 
   3   7  12      660.30      613.64     31.88 o 
   4   7  12     1481.03     1452.53     41.98 o 
   5   7  12     1017.56      977.80     35.43 o 
   6   7  12      231.09      210.74     27.69 o 
   7   7  12      506.50      516.53     29.57 o 
   8   7  12        0.05       -2.51     10.31 o 
   9   7  12      163.76      170.41     28.59 o 
  -6   8  12      889.20      949.38     41.96 o 
  -5   8  12        6.93       14.49     11.84 o 
  -4   8  12      416.30      430.82     20.63 o 
  -3   8  12       68.57       52.13      9.52 o 
  -2   8  12     3858.50     3721.23    102.01 o 
  -1   8  12      333.33      319.06     15.06 o 
   0   8  12       72.86       57.89     16.75 o 
   1   8  12     1031.41     1044.22     33.90 o 
   2   8  12      297.01      336.46     22.13 o 
   3   8  12     2724.57     2792.91     60.24 o 
   4   8  12      283.11      299.43     30.32 o 
   5   8  12      767.19      809.04     36.96 o 
   6   8  12        6.84       16.38     10.69 o 
   7   8  12      253.45      231.27     23.64 o 
   8   8  12        0.61        5.43     20.75 o 
  -6   9  12       72.13       66.20     18.03 o 
  -5   9  12       38.70       32.38     11.77 o 
  -4   9  12      744.00      787.87     27.38 o 
  -3   9  12        2.86        2.27      6.80 o 
  -2   9  12     2508.10     2316.84     51.38 o 
  -1   9  12      568.28      532.40     22.18 o 
   0   9  12     2585.93     2531.64     79.30 o 
   1   9  12       26.33       19.67      9.54 o 
   2   9  12      910.90      948.27     32.47 o 
   3   9  12      116.44      115.71     14.84 o 
   4   9  12      836.33      834.03     57.05 o 
   5   9  12      865.56      883.05     34.29 o 
   6   9  12      302.96      309.43     26.01 o 
   7   9  12      278.52      294.75     50.18 o 
   8   9  12       35.31       34.30     14.04 o 
  -5  10  12        9.53        7.33     11.50 o 
  -4  10  12     1064.06     1055.61     46.83 o 
  -3  10  12       26.93       31.53     12.08 o 
  -2  10  12      750.51      779.57     44.02 o 
  -1  10  12     1551.41     1296.20     55.50 o 
   0  10  12      378.95      318.88     32.06 o 
   1  10  12     1697.33     1622.37     61.72 o 
   2  10  12       17.47       11.05      9.04 o 
   3  10  12      862.39      859.18     32.41 o 
   4  10  12       20.45       15.01     16.09 o 
   5  10  12      715.45      708.49     31.53 o 
   6  10  12        4.51        9.26     10.40 o 
   7  10  12      422.85      399.78     30.24 o 
   8  10  12        1.63       -3.43     11.88 o 
  -5  11  12       27.33       45.12     14.76 o 
  -4  11  12      731.16      772.33     34.31 o 
  -3  11  12       12.97       21.71     12.62 o 
  -2  11  12      654.16      636.24     26.46 o 
   0  11  12     1905.82     1893.88     69.13 o 
   1  11  12        3.47       -3.47     11.36 o 
   2  11  12      293.98      288.74     21.98 o 
   3  11  12       26.11       18.18      9.30 o 
   4  11  12      331.92      306.38     32.29 o 
   5  11  12      143.34      145.06     18.13 o 
   6  11  12      155.61      193.39     22.31 o 
   7  11  12      172.61      176.25     21.54 o 
   8  11  12       12.67       10.15     13.13 o 
  -5  12  12       15.81        7.08     11.93 o 
  -4  12  12     1231.61     1217.52     43.30 o 
  -3  12  12       90.08       88.58     15.04 o 
  -2  12  12       42.99       21.05     14.47 o 
  -1  12  12      309.28      286.70     31.70 o 
   0  12  12      873.16      942.04     47.60 o 
   1  12  12     2054.72     1976.65     70.93 o 
   2  12  12       33.76       33.15     11.65 o 
   3  12  12      941.42      926.34     34.62 o 
   4  12  12        9.08       -8.06      8.06 o 
   5  12  12     1026.71      965.23     38.69 o 
   6  12  12        0.07        5.67     10.66 o 
   7  12  12      269.42      303.97     37.86 o 
   8  12  12        0.28       -3.02     17.64 o 
  -4  13  12       77.28       85.64     16.38 o 
  -3  13  12       46.94       58.85     21.29 o 
  -2  13  12      572.46      647.44     42.94 o 
  -1  13  12        0.39        9.21     12.92 o 
   0  13  12      584.70      530.82     36.48 o 
   1  13  12      438.64      384.06     31.70 o 
   2  13  12     1274.20     1210.08     39.73 o 
   3  13  12       12.42       -8.67      8.67 o 
   4  13  12       90.74      112.17     17.14 o 
   5  13  12        5.32       -8.22      8.22 o 
   6  13  12        4.94        6.29     11.16 o 
   7  13  12      119.15      135.67     19.60 o 
   8  13  12        1.14       -4.60     11.64 o 
  -4  14  12      367.98      301.29     39.47 o 
  -3  14  12       19.76        9.09     16.75 o 
  -2  14  12      434.30      426.05     41.74 o 
  -1  14  12      223.20      259.55     32.77 o 
   0  14  12      114.93      143.17     24.88 o 
   1  14  12      775.42      667.66     40.91 o 
   2  14  12      544.42      534.71     28.34 o 
   3  14  12     1029.18     1130.89     56.28 o 
   4  14  12        4.12       -0.43     10.85 o 
   5  14  12      743.45      784.12     45.75 o 
   6  14  12       10.66       16.13     12.38 o 
   7  14  12      185.23      195.39     23.70 o 
  -3  15  12       42.94       59.68     22.85 o 
  -2  15  12      322.53      287.06     36.60 o 
  -1  15  12       45.30       35.16     17.10 o 
   0  15  12      591.31      675.67     43.18 o 
   1  15  12      153.73      154.06     25.48 o 
   2  15  12      728.18      736.76     32.51 o 
   3  15  12      120.28      100.34     16.69 o 
   4  15  12        0.62       -5.62     11.24 o 
   5  15  12      101.57       91.45     16.74 o 
   6  15  12        2.15        6.18     12.17 o 
   7  15  12       20.12       30.21     19.68 o 
  -3  16  12        1.77       13.40     17.70 o 
  -2  16  12      803.79      823.86     51.67 o 
  -1  16  12      158.05      180.80     27.87 o 
   0  16  12       40.88       51.07     19.02 o 
   1  16  12      364.02      331.79     35.40 o 
   2  16  12      122.54      115.42     23.68 o 
   3  16  12      640.85      662.19     31.58 o 
   4  16  12        0.01      -11.48     11.48 o 
   5  16  12      472.23      526.15     30.45 o 
   6  16  12       10.06       11.89     18.66 o 
  -2  17  12      103.35      107.05     26.79 o 
  -1  17  12      169.92      195.66     21.06 o 
   0  17  12      334.34      378.20     38.99 o 
   1  17  12       37.99       41.86     18.06 o 
   2  17  12       67.37       91.74     22.01 o 
   3  17  12       61.09       31.00     13.11 o 
   4  17  12       11.68       19.41     18.96 o 
   5  17  12       62.61       61.52     17.22 o 
   6  17  12        0.25       -1.17     11.70 o 
  -1  18  12      119.06      161.71     28.95 o 
   0  18  12       69.41       59.62     14.40 o 
   1  18  12      261.14      223.07     31.22 o 
   2  18  12        7.21       14.59     14.83 o
[truncated: 163,102 more chars]
